# Supplementary material for: Multi-marker comparative analysis of 18S, ITS1, and ITS2 primers for human gut mycobiome profiling
Source: Front Bioinform. 2025 Nov 19;5:1690766. doi: 10.3389/fbinf.2025.1690766 (PMC12672528; doi:10.3389/fbinf.2025.1690766)
Supplement: Supplementary file 1 [file Table3.xlsx]

## Sheet: samples metadata
participants metadata
Sample ID	local scale	Country	Age/yrs	Geographical region
G48	CRC	Egyptian	58	Eastern Mediterranean Region (EMR)
G41	Endometrial cancer metastatic	Filipino	55	South-East Asian Region (SEAR),
B20	Colon cancer	Palestinian	54	Eastern Mediterranean Region (EMR)
G50	Breast cancer	Emirati	44	Eastern Mediterranean Region (EMR)
A4	cancer-free individual	Emirati	51	Eastern Mediterranean Region (EMR)
A27	cancer-free individual	Emirati	51	Eastern Mediterranean Region (EMR)
A21	cancer-free individual	Emirati	42	Eastern Mediterranean Region (EMR)
A25	cancer-free individual	Emirati	43	Eastern Mediterranean Region (EMR)

## Sheet: DNA concentration and quality 
DNA concentration and quality assessment by Qubit (dsDNA HS assay) and NanoDrop.
Sample ID	Assay Conc. (ng/ml)	Stock Conc. (ng/µL)	Assay Type	Dilution Factor	Green RFU	NanoDrop Conc. (ng/µL)	A260/280 Ratio
B20	327	65.4	dsDNA HS	200	4641.55	72.5	1.8
G48	560	112	dsDNA HS	200	7769.82	96.3	1.8
G41	331	66.2	dsDNA HS	200	4702.65	47.9	1.8
G50	580	116	dsDNA HS	200	8762.55	105.5	1.8
A4	>600	—	dsDNA HS	200	14153.4	286.1	1.5
A25	499	99.8	dsDNA HS	200	6950.26	94	1.9
A21	>600	—	dsDNA HS	200	10783.2	128.3	1.9
A27	201	40.2	dsDNA HS	200	2892.67	50	1.9

## Sheet: PCR amplification cycle
PCR amplification cycling conditions for V418rDNA/ITS1/ITS2
Step	Temperature (°C)	Time	Cycles
Initial denaturation	95	3 min	1
Denaturation	95	15 s	30
Annealing	56	15 s	30
Extension	72	45 s	30
Final extension	72	5 min	1
Hold	4	∞	—

## Sheet: Sequencing QC statistics .18S
Software pipeline: iTools Fqtools fqcheck (v0.25) cutadapt (v2.6) readfq (v1.0)
Sample ID	Read Length (bp)	Raw Data (Mbp)	N Base (%)	Poly Base (%)	Low Quality (%)	Clean Data (Mbp)	Data Utilization Ratio (%)
B20	300:300	37.811	0.241	0.024	0.06	37.5	99.18
G48	300:300	37.876	0.42	0.009	0.024	37.5	99.01
G41	300:300	37.758	0.265	0.018	0.021	37.5	99.32
G50	300:300	37.858	0.397	0.012	0.023	37.5	99.05
A4	300:300	37.55	0.004	0.016	0.015	37.5	99.87
A25	300:300	37.544	0.003	0.004	0.015	37.5	99.88
A21	300:300	37.562	0.001	0.005	0.028	37.5	99.84
A27	300:300	37.81	0.329	0.004	0.021	37.5	99.18

## Sheet: OTUs statistics.18S
Software pipeline: USEARCH (v7.0.1090) UCHIME (v4.2.40)
Sample ID	Tag Number	OTU Number
AF118s	66816	43
AF218s	66876	32
AF318s	66881	30
AF418s	66899	32
GF118s	66221	26
GF218s	66861	25
GF318s	66884	21
GF418s	66587	30

## Sheet: Sequencing QC statistics .ITS1
Software pipeline: iTools Fqtools fqcheck (v0.25) cutadapt (v2.6) readfq (v1.0)
Sample ID	Read Length (bp)	Raw Data (Mbp)	N Base (%)	Poly Base (%)	Low Quality (%)	Clean Data (Mbp)	Data Utilization Ratio (%)
AF1ITS1	300:300	37.675	0.004	0.176	0.022	37.5	99.54
AF2ITS1	300:300	37.548	0.008	0.068	0.005	37.5	99.87
AF3ITS1	300:300	37.637	0.004	0.25	0.019	37.5	99.64
GF1ITS1	300:300	37.544	0.005	0.044	0.002	37.5	99.88
GF2ITS1	300:300	37.541	0.002	0.032	0.007	37.5	99.89
GF3ITS1	300:300	37.525	0.001	0.027	0.003	37.5	99.93

## Sheet: OTUs statistics.ITS1
Software pipeline: USEARCH (v7.0.1090) UCHIME (v4.2.40)
Sample ID	Tag Number	OTU Number
AF1ITS1	74227	75
AF2ITS1	76236	95
AF3ITS1	76366	83
GF1ITS1	76310	76
GF2ITS1	76404	87
GF3ITS1	76413	57

## Sheet: Sequencing QC statistics .ITS2
Software pipeline: iTools Fqtools fqcheck (v0.25) cutadapt (v2.6) readfq (v1.0)
Sample ID	Read Length (bp)	Raw Data (Mbp)	N Base (%)	Poly Base (%)	Low Quality (%)	Clean Data (Mbp)	Data Utilization Ratio (%)
AF1ITS2	300:300	37.682	0.002	0.162	0.013	37.5	99.52
AF2ITS2	300:300	138.331	0.004	71.941	0.007	37.5	27.11
AF3ITS2	300:300	160.4	0.169	84.755	0.006	22.56	14.06
AF4ITS2	300:300	152.753	0.18	83.668	0.007	23.07	15.1
GF1ITS2	300:300	98.644	0.001	61.207	0.011	37.5	38.02
GF2ITS2	300:300	148.752	0.178	82.577	0.01	24.01	16.14
GF3ITS2	300:300	37.694	0.001	0.324	0.027	37.5	99.49
GF4ITS2	300:300	49.731	0.002	23.908	0.012	37.5	75.41

## Sheet: OTUs statistics.ITS2
Software pipeline: USEARCH (v7.0.1090) UCHIME (v4.2.40)
Sample ID	Tag Number	OTU Number
AF1ITS2	49934	64
AF2ITS2	49804	88
AF3ITS2	40459	87
AF4ITS2	41635	72
GF1ITS2	46007	84
GF2ITS2	42594	71
GF3ITS2	49970	35
GF4ITS2	49957	52
