# Supplementary material for: Multi-marker comparative analysis of 18S, ITS1, and ITS2 primers for human gut mycobiome profiling
Source: Front Bioinform. 2025 Nov 19;5:1690766. doi: 10.3389/fbinf.2025.1690766 (PMC12672528; doi:10.3389/fbinf.2025.1690766)
Supplement: Supplementary file 4 [file Table4.xlsx]

## Sheet: otutable-18S
	A4	A21	A25	A27	B20	G41	G48	G50
Otu8	28	60	148	53	16	7	9	2742
Otu9	13	2	7	7	4	0	3	954
Otu6	224	169	116	190	12648	56	77	148
Otu7	153	66	1601	5699	218	20	57	132
Otu4	385	174	204	308	142	96	141	46632
Otu5	15338	548	96	164	85	39	58	195
Otu2	2149	1085	744	1196	980	64764	952	1320
Otu3	42829	2167	464	4539	276	179	201	7274
Otu1	3677	62116	62937	53935	50979	1571	65048	5208
Otu54	2	0	0	0	0	0	0	0
Otu49	1	1	1	4	0	0	0	0
Otu48	1	0	0	0	0	0	0	4
Otu47	6	0	0	0	0	0	0	0
Otu46	508	79	55	83	41	5	47	10
Otu45	4	0	1	0	1	0	0	0
Otu44	7	0	0	0	0	0	0	0
Otu43	10	0	0	1	0	0	0	0
Otu42	0	6	1	0	0	0	0	0
Otu41	1	0	11	0	0	1	0	0
Otu40	16	0	0	1	0	0	0	0
Otu29	1	38	2	0	0	1	1	0
Otu28	36	2	0	1	1	0	0	1
Otu25	52	0	0	0	1	0	0	0
Otu24	1	48	2	0	0	0	2	0
Otu27	0	0	1	0	0	0	0	69
Otu26	11	49	0	0	0	0	0	1
Otu21	0	0	51	0	2	0	0	1
Otu20	78	3	0	3	2	1	1	0
Otu23	2	0	3	5	0	121	1	0
Otu22	0	1	0	61	1	1	0	0
Otu55	2	0	0	0	0	0	0	0
Otu14	5	2	1	2	0	0	0	278
Otu15	5	0	0	193	4	0	1	2
Otu16	15	4	10	12	790	0	238	17
Otu17	420	6	4	7	2	1	2	8
Otu10	683	14	17	28	10	3	2	8
Otu11	70	37	4	294	4	2	3	11
Otu12	15	7	5	8	6	6	6	1495
Otu13	5	72	153	79	4	1	5	11
Otu50	6	0	0	0	0	0	0	0
Otu51	0	0	1	4	0	0	1	0
Otu52	0	0	0	0	0	0	0	8
Otu53	0	0	0	0	0	0	0	2
Otu18	2	1	201	5	2	8	0	4
Otu19	1	85	2	2	0	1	2	2
Otu56	0	0	0	0	0	0	2	0
Otu38	14	3	1	1	0	0	0	0
Otu39	0	0	0	0	0	0	0	11
Otu36	0	0	0	12	0	0	0	0
Otu37	0	0	0	0	0	0	0	15
Otu34	1	17	0	0	1	0	0	0
Otu35	16	0	0	0	0	0	1	0
Otu32	0	0	0	0	0	0	0	24
Otu33	1	19	0	1	0	0	0	0
Otu30	0	0	31	1	1	0	0	0
Otu31	22	0	1	0	0	0	0	0

## Sheet: otutable-ITS1
	A4	A21	A25	B20	G41	G48
Otu129	0	4	0	0	0	0
Otu128	0	0	0	4	2	0
Otu127	0	3	0	0	0	1
Otu126	0	0	0	0	0	8
Otu125	0	0	0	4	0	0
Otu124	0	0	11	0	0	0
Otu123	5	1	1	0	0	1
Otu122	7	0	0	0	0	0
Otu121	2	0	0	6	0	0
Otu120	0	0	0	0	0	5
Otu61	22	18	16	14	8	11
Otu60	22	9	17	13	7	25
Otu63	0	0	51	2	0	25
Otu62	73	0	0	0	0	1
Otu65	0	0	0	99	0	0
Otu64	0	103	1	1	0	0
Otu67	0	59	0	0	0	1
Otu66	12	15	26	9	6	4
Otu69	0	62	0	0	0	0
Otu68	0	72	0	1	1	0
Otu158	0	0	0	0	0	3
Otu152	0	0	3	1	0	0
Otu153	0	0	0	0	2	0
Otu150	0	0	0	0	2	0
Otu151	0	0	0	0	2	0
Otu156	0	1	0	1	0	0
Otu157	0	1	0	0	1	0
Otu154	0	2	0	0	0	0
Otu155	0	2	0	0	0	0
Otu72	1	101	1	1	1	0
Otu73	0	0	0	67	0	0
Otu70	0	60	0	1	0	0
Otu71	0	0	61	0	0	0
Otu76	11	10	10	8	12	7
Otu77	0	0	46	0	1	0
Otu74	0	0	0	0	1	68
Otu75	0	0	50	0	0	0
Otu78	0	43	0	0	0	0
Otu79	0	0	39	0	0	0
Otu149	0	2	0	0	0	0
Otu148	0	0	3	0	0	0
Otu141	1	0	0	0	0	1
Otu140	0	0	1	0	1	0
Otu143	74	152	51	34137	47	102
Otu142	1	0	1	0	0	0
Otu145	0	1	0	1	0	0
Otu144	0	0	1	1	0	2
Otu147	0	0	0	2	0	0
Otu146	0	0	0	0	0	3
Otu49	1	82	1	1	0	52
Otu48	0	0	126	0	1	0
Otu47	0	21	97	6	1	24
Otu46	0	146	2	0	0	0
Otu45	1	0	172	0	0	0
Otu44	0	0	150	0	0	0
Otu43	0	156	1	1	0	1
Otu42	1	156	85	1	1	14
Otu41	3	178	0	1	0	1
Otu40	200	0	1	1	0	0
Otu58	5	368	2	3	2	1141
Otu59	0	0	98	0	0	0
Otu50	0	0	109	1	10	0
Otu51	109	1	1	1	1	0
Otu52	24	30	20	24	22	30
Otu53	1	44	67	0	0	0
Otu54	1	145	1	0	0	0
Otu55	2	63	105	4	0	0
Otu56	110	0	0	0	0	0
Otu57	1	0	96	0	0	0
Otu8	12	2	9	4	4	7114
Otu9	47	859	10	4862	5	9
Otu6	106	18	7	1190	6	13
Otu7	38	18095	46	25	27	28
Otu4	33578	539	420	74	42	1470
Otu5	68	28	37	28185	39	42
Otu2	230	1141	163	3694	75622	25088
Otu3	129	36663	133	117	54	72
Otu1	26240	3860	70414	1793	276	37049
Otu29	153	53	144	50	55	52
Otu28	1	358	2	1	0	254
Otu25	663	1	0	1	0	1
Otu24	13	812	1	60	0	3
Otu27	5	46	505	1	0	5
Otu26	1	0	550	0	0	2
Otu21	3	242	573	9	1	3
Otu20	908	1	0	0	0	2
Otu23	854	0	2	1	0	0
Otu22	45	682	31	8	5	114
Otu116	0	0	0	0	0	12
Otu117	0	0	6	0	0	0
Otu114	0	0	0	0	0	12
Otu115	0	0	0	0	0	9
Otu112	1	0	18	0	0	0
Otu113	1	0	8	0	1	3
Otu110	0	0	0	0	0	12
Otu111	12	0	0	0	0	0
Otu118	9	0	0	0	0	0
Otu119	0	0	0	0	0	7
Otu38	0	209	2	0	0	1
Otu39	0	1	0	0	0	239
Otu36	256	1	2	0	0	0
Otu37	26	52	54	61	60	72
Otu34	378	46	0	1	0	0
Otu35	3	2	244	1	2	1
Otu32	0	0	306	0	0	0
Otu33	1	220	215	0	1	2
Otu30	0	0	5	0	0	373
Otu31	1	218	59	2	1	43
Otu105	0	0	0	0	0	18
Otu104	0	0	0	15	0	0
Otu107	0	14	0	0	0	0
Otu106	1	0	0	0	0	11
Otu101	8	4	4	5	6	9
Otu100	0	0	0	0	0	22
Otu103	0	0	0	0	0	14
Otu102	0	0	2	7	8	1
Otu109	1	0	0	5	0	9
Otu108	0	12	0	0	0	0
Otu83	0	0	0	0	0	38
Otu82	2	37	1	0	0	1
Otu81	0	43	4	0	0	1
Otu80	0	41	1	0	0	0
Otu87	6	10	5	2	5	8
Otu86	0	0	32	0	0	0
Otu85	0	31	0	0	0	0
Otu84	29	2	10	0	0	0
Otu89	19	1	7	7	1	5
Otu88	3	4	3	9	8	4
Otu130	1	0	0	0	1	3
Otu131	1	0	2	0	0	1
Otu132	0	0	0	5	0	0
Otu133	0	1	2	0	0	0
Otu134	0	0	0	3	0	0
Otu135	0	0	0	1	1	1
Otu136	0	0	1	3	0	0
Otu137	0	0	0	3	0	0
Otu138	0	0	2	0	0	0
Otu139	0	0	0	2	0	0
Otu14	1577	163	13	28	4	163
Otu15	1462	1	3	2	2	3
Otu16	5	1617	125	20	4	128
Otu17	1	3	3	1327	1	3
Otu10	5459	68	345	234	2	8
Otu11	8	4176	18	2	4	7
Otu12	23	2348	25	23	10	259
Otu13	2	108	45	8	1	1911
Otu18	6	1212	5	1	6	2
Otu19	1129	143	1	40	1	13
Otu98	0	22	1	0	0	0
Otu99	0	0	0	0	0	25
Otu94	0	0	0	0	0	27
Otu95	0	0	0	0	0	26
Otu96	0	0	24	0	0	6
Otu97	0	17	1	0	0	0
Otu90	12	28	10	0	15	8
Otu91	0	0	0	0	0	31
Otu92	0	0	27	0	0	0
Otu93	0	0	24	1	0	0

## Sheet: otutable-ITS2
	A4	A21	A25	A27	B20	G41	G48	G50
Otu129	0	0	5	0	0	0	0	13
Otu128	0	0	0	7	0	0	0	0
Otu127	0	10	1	0	0	0	0	0
Otu126	0	0	0	0	6	0	0	0
Otu125	0	1	1	2	1	0	4	0
Otu124	69	1	0	0	0	0	11	0
Otu123	1	2	1	2	1	0	2	0
Otu122	8	0	1	0	6	0	1	0
Otu121	0	0	11	0	0	0	0	0
Otu120	0	0	18	0	0	0	0	0
Otu61	0	1	0	0	0	0	69	0
Otu60	65	0	0	0	0	0	0	0
Otu63	0	0	0	55	0	0	0	0
Otu62	0	0	0	0	0	0	0	61
Otu65	0	0	0	0	0	0	1	57
Otu64	0	10	3	10	18	0	11	5
Otu67	0	53	0	0	0	0	0	0
Otu66	0	0	75	0	0	0	0	0
Otu69	1	1	1	0	2	1	52	1
Otu68	52	0	0	0	0	0	0	0
Otu182	0	0	0	2	0	0	0	0
Otu158	0	0	0	0	0	0	3	0
Otu159	0	0	2	0	0	0	0	0
Otu152	0	0	0	0	6	0	0	1
Otu153	3	0	0	0	0	0	0	0
Otu150	0	1	1	0	7	0	0	0
Otu151	0	1	3	0	0	0	1	1
Otu156	0	0	1	1	2	0	4	0
Otu157	0	0	0	0	3	0	0	0
Otu154	2	2	1	2	2	0	1	1
Otu155	1	0	0	0	1	0	0	1
Otu72	98	1	0	0	0	0	0	0
Otu73	0	0	0	50	0	0	0	0
Otu70	11	18	41	11	13	3	16	6
Otu71	0	48	0	0	0	0	0	0
Otu76	0	0	39	0	0	0	0	0
Otu77	0	1	0	0	0	0	0	33
Otu74	0	0	54	0	0	0	0	0
Otu75	0	0	0	0	2	50	0	0
Otu78	0	0	0	34	0	0	0	0
Otu79	0	0	0	32	0	0	0	0
Otu149	0	0	2	0	2	1	0	5
Otu148	0	0	0	3	0	0	0	0
Otu141	0	9	0	0	0	0	0	0
Otu140	0	0	0	0	0	0	3	1
Otu143	0	0	4	0	0	0	0	0
Otu142	0	8	0	0	0	0	0	0
Otu145	1	1	0	1	0	0	3	0
Otu144	0	1	1	1	0	0	2	0
Otu147	0	5	0	0	0	0	0	0
Otu146	0	0	0	0	6	0	0	0
Otu49	0	104	0	0	0	0	0	0
Otu48	0	0	0	122	0	0	0	0
Otu47	0	0	0	0	1	0	0	113
Otu46	120	0	0	1	0	0	0	0
Otu45	191	1	1	1	1	0	0	0
Otu44	0	41	132	0	1	0	0	0
Otu43	132	0	0	0	0	0	0	0
Otu42	6	32	18	14	91	4	75	6
Otu41	11	71	39	66	32	7	50	13
Otu40	0	0	0	145	0	0	0	0
Otu58	1	3	2	4	3	1	111	1
Otu59	0	0	0	77	0	0	0	0
Otu50	0	0	0	136	0	0	0	0
Otu51	103	0	0	1	0	0	0	0
Otu52	0	95	4	0	0	0	0	0
Otu53	0	141	68	28	1	1	14	0
Otu54	118	0	0	0	0	0	0	0
Otu55	0	0	0	94	0	0	0	0
Otu56	0	0	0	88	1	1	0	0
Otu57	0	0	2	0	0	0	0	182
Otu8	7878	15	3	8	4	1	8	4
Otu9	0	0	0	0	3	0	3657	0
Otu6	19694	154	287	290	25	8	346	11
Otu7	311	7242	103	1	4	0	1	0
Otu4	1	32	18	21	11	3	26	31205
Otu5	943	501	12	11	31925	0	12	64
Otu2	429	271	46	157	211	49792	3302	585
Otu3	13501	701	31204	601	261	6	8336	10945
Otu1	226	28182	16234	35300	9550	14	25318	2070
Otu183	0	0	0	0	0	0	2	0
Otu29	6	4	6	223	67	1	26	10
Otu28	0	64	394	0	0	0	0	0
Otu25	0	64	21	0	5	3	595	0
Otu24	0	341	0	44	0	0	22	117
Otu27	0	0	0	0	0	0	0	325
Otu26	489	0	2	0	0	1	1	0
Otu21	0	548	0	0	0	0	0	0
Otu20	367	52	0	0	178	0	0	0
Otu23	428	157	1	0	1	0	0	0
Otu22	6	173	85	110	6	11	49	23
Otu174	0	0	0	0	1	0	1	0
Otu175	1	0	0	0	1	0	0	0
Otu176	0	0	1	0	1	0	0	0
Otu177	0	0	0	87	0	0	0	0
Otu170	0	1	0	0	0	0	5	0
Otu171	0	1	1	0	0	1	1	0
Otu172	0	0	0	0	0	0	2	0
Otu173	0	0	0	0	2	0	0	0
Otu178	3	0	0	0	0	0	0	0
Otu179	0	0	1	1	0	0	0	0
Otu116	0	0	7	0	1	0	0	0
Otu117	1	4	2	1	0	0	0	0
Otu114	0	11	0	0	0	0	0	0
Otu115	0	0	0	0	4	6	0	0
Otu112	0	2	2	2	2	1	3	1
Otu113	0	0	0	0	12	0	0	0
Otu110	0	0	0	0	11	0	0	0
Otu111	0	0	10	0	0	0	0	0
Otu118	0	0	0	11	0	0	0	0
Otu119	0	2	3	1	1	0	3	0
Otu38	161	0	0	0	0	0	0	0
Otu39	0	0	276	0	0	0	0	0
Otu36	162	1	0	0	0	0	0	0
Otu37	17	88	59	65	60	15	87	20
Otu34	1	1	23	1	0	0	0	194
Otu35	24	90	62	101	61	17	101	32
Otu32	212	0	0	0	4	0	1	0
Otu33	191	0	1	0	0	0	0	0
Otu30	0	0	0	349	2	0	0	0
Otu31	0	0	1	0	0	0	0	240
Otu163	1	0	0	0	2	0	0	0
Otu162	0	0	0	0	2	0	0	0
Otu161	0	0	0	0	4	0	0	0
Otu160	0	0	0	0	0	0	2	0
Otu167	0	0	0	0	1	0	1	0
Otu166	0	0	0	0	0	0	4	0
Otu165	2	2	4	0	2	1	2	0
Otu164	0	0	0	0	0	0	2	0
Otu169	0	2	0	0	0	0	0	0
Otu168	0	0	0	0	4	0	0	0
Otu105	0	32	1	0	0	1	0	0
Otu104	0	0	14	0	0	0	0	0
Otu107	1	0	0	0	1	0	10	1
Otu106	0	6	0	1	0	0	8	0
Otu101	0	16	0	0	0	0	0	0
Otu100	0	0	2	19	0	0	0	0
Otu103	0	0	0	14	0	0	0	0
Otu102	0	0	0	17	0	0	0	0
Otu109	3	4	5	4	4	2	5	2
Otu108	4	2	1	1	1	0	6	0
Otu83	2	2	11	19	5	0	0	0
Otu82	0	44	0	0	2	0	0	0
Otu81	0	36	0	0	0	0	4	0
Otu80	0	0	0	34	0	0	0	0
Otu87	2	0	5	12	5	0	0	2
Otu86	0	0	39	0	0	0	0	0
Otu85	0	34	0	0	2	0	0	0
Otu84	11	26	0	0	0	0	0	0
Otu89	2	0	11	5	4	0	0	0
Otu88	4	0	2	5	6	2	0	8
Otu130	0	0	6	0	0	0	0	0
Otu131	0	1	2	0	1	0	7	1
Otu132	0	0	6	0	0	0	0	0
Otu133	0	0	16	0	0	0	0	0
Otu134	2	1	1	1	1	0	1	1
Otu135	0	3	0	0	0	0	4	0
Otu136	0	0	0	0	0	0	0	8
Otu137	0	7	3	0	0	0	0	0
Otu138	0	0	0	0	2	0	1	1
Otu139	0	5	0	0	0	0	0	0
Otu14	628	2	113	101	9	1	7	698
Otu15	0	42	35	0	1	0	110	991
Otu16	0	0	1	1138	0	0	0	0
Otu17	0	1	0	1	1415	0	2	0
Otu10	2022	2	27	4	10	0	5	0
Otu11	0	1	0	0	1865	0	0	0
Otu12	4	79	17	1869	2	0	2	10
Otu13	1184	1	1	0	1	2	8	1
Otu18	0	58	3	0	0	0	1	1870
Otu19	0	622	45	2	0	0	4	0
Otu181	0	0	0	0	2	0	0	0
Otu180	0	0	0	0	0	2	0	0
Otu98	1	0	0	0	1	5	0	8
Otu99	4	1	1	3	13	1	0	2
Otu94	2	3	4	3	3	0	5	1
Otu95	0	0	0	0	0	0	26	0
Otu96	7	4	7	2	1	2	2	1
Otu97	0	29	0	0	0	0	0	0
Otu90	1	4	2	2	5	0	17	4
Otu91	0	20	0	0	0	0	0	0
Otu92	1	2	3	3	7	2	9	0
Otu93	0	0	19	0	0	0	0	0

## Sheet: taxtable-18S
#OTUId	Abundance	Kingdom	Phylum	Class	Order	Family	Genus	Species
Otu8	3063	Eukaryota						unclassified
Otu9	990	SAR	Unclassified	Bigyra	Bigyra	Blastocystidae	Blastocystis	Blastocystis_hominis
Otu6	13628	Fungi	Ascomycota	Saccharomycetes	Saccharomycetales	Pichiaceae	Pichia	Pichia_kudriavzevii
Otu7	7946	Eukaryota						unclassified
Otu4	48082	Eukaryota						unclassified
Otu5	16523	Archaeplastida	Chlorophyta					unclassified
Otu2	73190	Fungi	Ascomycota	Saccharomycetes	Saccharomycetales	Debaryomycetaceae	Candida	Candida_albicans
Otu3	57929	SAR	Alveolata	Dinophyceae	Peridiniales	Peridiniaceae	Bysmatrum	Bysmatrum_arenicola
Otu1	305471	Fungi	Ascomycota	Saccharomycetes	Saccharomycetales	Saccharomycetaceae	Saccharomyces	Saccharomyces_cerevisiae
Otu54	2	Eukaryota						unclassified
Otu49	7	Fungi	Basidiomycota	Malasseziomycetes	Malasseziales	Malasseziaceae	Malassezia	Malassezia_restricta
Otu48	5	Eukaryota;Streptophyta	Streptophyta					unclassified
Otu47	6	Eukaryota						unclassified
Otu46	828	Fungi	Ascomycota	Saccharomycetes	Saccharomycetales	Saccharomycetaceae	Kazachstania	Kazachstania_humilis
Otu45	6	Fungi	Basidiomycota	Microbotryomycetes	Sporidiobolales	Sporidiobolaceae	Rhodotorula	Rhodotorula_mucilaginosa
Otu44	7	Eukaryota						unclassified
Otu43	11	Eukaryota						unclassified
Otu42	7	Eukaryota						unclassified
Otu41	13	Fungi	Ascomycota	Saccharomycetes	Saccharomycetales	Debaryomycetaceae	Teunomyces	Candida_sake
Otu40	17	Eukaryota						unclassified
Otu29	43	Fungi	Ascomycota	Saccharomycetes	Saccharomycetales	Metschnikowiaceae	Clavispora	Clavispora_lusitaniae
Otu28	41	Fungi	Ascomycota	Eurotiomycetes	Eurotiales	Aspergillaceae	Aspergillus	Aspergillus_sp
Otu25	53	Eukaryota						unclassified
Otu24	53	Fungi	Ascomycota	Saccharomycetes	Saccharomycetales	Dipodascaceae	Geotrichum	Geotrichum_candidum
Otu27	70	Eukaryota;Unclassified;Bigyra;Opalinata;Blastocystidae;Blastocystis;Blastocystis_hominis	Unclassified	Bigyra	Opalinata	Blastocystidae	Blastocystis	Blastocystis_hominis
Otu26	61	Fungi	Ascomycota	Saccharomycetes	Saccharomycetales	Saccharomycetaceae	Nakaseomyces	Candida_glabrata
Otu21	54	Eukaryota;Chlorophyta	Chlorophyta					unclassified
Otu20	88	SAR	Alveolata	Dinophyceae	Peridiniales	Peridiniaceae	Bysmatrum	Bysmatrum_arenicola
Otu23	132	Fungi	Ascomycota	Saccharomycetes	Saccharomycetales	Saccharomycetaceae	Kluyveromyces	Kluyveromyces_marxianus
Otu22	64	SAR	Stramenopiles	Unclassified	Unclassified	Unclassified	Unclassified	Leukarachnion_sp
Otu55	2	Eukaryota						unclassified
Otu14	288	Archaeplastida	Chlorophyta	Trebouxiophyceae	Chlorellales	Chlorellaceae	Pseudochlorella	Pseudochlorella_subsphaerica
Otu15	205	Archaeplastida	Chlorophyta	Trebouxiophyceae	Chlorellales	Chlorellaceae	Prototheca	Prototheca_bovis
Otu16	1086	Fungi	Ascomycota	Saccharomycetes	Saccharomycetales	Pichiaceae	Pichia	Pichia_occidentalis
Otu17	450	Archaeplastida	Chlorophyta					unclassified
Otu10	765	Archaeplastida	Chlorophyta					unclassified
Otu11	425	SAR	Alveolata	Dinophyceae	Peridiniales	Peridiniaceae	Bysmatrum	Bysmatrum_arenicola
Otu12	1548	SAR	Unclassified	Bigyra	Blastocystidae	Blastocystidae	Blastocystis	Blastocystis_hominis
Otu13	330	SAR	Stramenopiles	Chrysophyceae				unclassified
Otu50	6	Eukaryota						unclassified
Otu51	6	Fungi	Basidiomycota	Tremellomycetes	Tremellales	Bulleribasidiaceae	Vishniacozyma	Vishniacozyma_sp
Otu52	8	Eukaryota						unclassified
Otu53	2	Fungi	Basidiomycota					unclassified
Otu18	223	Archaeplastida	Chlorophyta					unclassified
Otu19	95	Eukaryota	Rhodophyta	Florideophyceae	Corallinales			unclassified
Otu56	2	Eukaryota						unclassified
Otu38	19	SAR	Alveolata	Dinophyceae	Peridiniales	Peridiniaceae	Eukaryota;Unclassified;Dinophyceae;Peridiniales;Peridiniaceae;Bysmatrum;Bysmatrum_arenicola	Bysmatrum_arenicola
Otu39	11	Archaeplastida	Chlorophyta					unclassified
Otu36	12	SAR	Alveolata	Dinophyceae	Peridiniales	Peridiniaceae	Eukaryota;Unclassified;Dinophyceae;Peridiniales;Peridiniaceae;Bysmatrum;Bysmatrum_arenicola	Bysmatrum_arenicola
Otu37	15	Eukaryota						unclassified
Otu34	19	Fungi	Ascomycota	Saccharomycetes	Saccharomycetales	Saccharomycodaceae	Eukaryota;Ascomycota;Saccharomycetes;Saccharomycetales;Saccharomycodaceae;Hanseniaspora;Hanseniaspora_uvarum	Hanseniaspora_uvarum
Otu35	17	Eukaryota						unclassified
Otu32	24	Eukaryota						unclassified
Otu33	21	Fungi	Basidiomycota	Malasseziomycetes	Malasseziales	Malasseziaceae	Eukaryota;Basidiomycota;Malasseziomycetes;Malasseziales;Malasseziaceae;Malassezia;Malassezia_furfur	Malassezia_furfur
Otu30	33	Fungi	Ascomycota	Saccharomycetes	Saccharomycetales	Dipodascaceae	Eukaryota;Ascomycota;Saccharomycetes;Saccharomycetales;Dipodascaceae;Yarrowia;Yarrowia_lipolytica	Yarrowia_lipolytica
Otu31	23	Eukaryota				Eukaryota	Eukaryota	unclassified

## Sheet: taxtable-ITS1
#OTUId	Abundance	Kingdom	Phylum	Class	Order	Family	Genus	Species
Otu129	4	Fungi	Ascomycota	Saccharomycetes	Saccharomycetales	Trichomonascaceae	Wickerhamiella	Wickerhamiella_sp
Otu128	6	Fungi	Ascomycota	Saccharomycetes	Saccharomycetales	Saccharomycetaceae	Kluyveromyces	Kluyveromyces_marxianus
Otu127	4	Fungi	Ascomycota	Eurotiomycetes	Eurotiales	Aspergillaceae	Aspergillus	Aspergillus_sp
Otu126	8	Fungi	Basidiomycota	Agaricomycetes	Polyporales	Meruliaceae	Phlebia	Phlebia_rufa
Otu125	4	Fungi	Basidiomycota	Malasseziomycetes	Malasseziales	Malasseziaceae	Malassezia	Malassezia_yamatoensis
Otu124	11	Fungi	Ascomycota					unclassified
Otu123	8	Fungi	Ascomycota	Sordariomycetes	Glomerellales	Plectosphaerellaceae	Plectosphaerella	Plectosphaerella_sp
Otu122	7	Fungi	Ascomycota	Sordariomycetes	Xylariales	Xylariales	Phialemoniopsis	Phialemoniopsis_pluriloculosa
Otu121	8	Fungi	Basidiomycota	Tremellomycetes	Tremellales	Rhynchogastremataceae	Papiliotrema	Papiliotrema_aurea
Otu120	5	Fungi	Ascomycota	Eurotiomycetes	Eurotiales	Aspergillaceae	Aspergillus	Aspergillus_penicillioides
Otu61	89	Fungi	Ascomycota	Eurotiomycetes	Eurotiales	Trichocomaceae	Thermomyces	Thermomyces_lanuginosus
Otu60	93	Fungi	Ascomycota	Saccharomycetes	Saccharomycetales	Saccharomycopsidaceae	Saccharomycopsis	Saccharomycopsis_fibuligera
Otu63	78	Fungi	Ascomycota	Eurotiomycetes	Eurotiales	Aspergillaceae	Aspergillus	Aspergillus_fumigatus
Otu62	74	Fungi	Ascomycota	Sordariomycetes	Hypocreales	Hypocreales	Acremonium	Acremonium_roseolum
Otu65	99	Fungi	Ascomycota	Saccharomycetes	Saccharomycetales	Phaffomycetaceae	Starmera	Starmera_stellimalicola
Otu64	105	Fungi	Basidiomycota	Agaricomycetes				unclassified
Otu67	60	Fungi	Ascomycota	Saccharomycetes	Saccharomycetales	Metschnikowiaceae	Clavispora	Clavispora_lusitaniae
Otu66	72	Fungi	Ascomycota	Saccharomycetes	Saccharomycetales	Saccharomycetales	Candida	Candida_apicola
Otu69	62	Fungi	Ascomycota	Saccharomycetes	Saccharomycetales	Saccharomycetaceae	Kazachstania	Kazachstania_exigua
Otu68	74	Fungi	Ascomycota	Sordariomycetes	Hypocreales	Clavicipitaceae	Paecilomyces	Paecilomyces_formosa
Otu158	3	Fungi	Basidiomycota	Exobasidiomycetes	Golubeviales	Golubeviaceae	Golubevia	Golubevia_pallescens
Otu152	4	Fungi	Ascomycota	Dothideomycetes	Pleosporales	Leptosphaeriaceae	Ampelomyces	Ampelomyces_sp
Otu153	2	Fungi	Ascomycota	Saccharomycetes	Saccharomycetales	Phaffomycetaceae	Wickerhamomyces	Wickerhamomyces_pijperi
Otu150	2	Fungi	Ascomycota	Sordariomycetes	Hypocreales	Hypocreales	Trichothecium	Trichothecium_roseum
Otu151	2	Fungi	Ascomycota	Saccharomycetes	Saccharomycetales	Debaryomycetaceae	Kurtzmaniella	Kurtzmaniella_sp
Otu156	2	Fungi	Ascomycota	Eurotiomycetes	Eurotiales	Aspergillaceae	Aspergillus	Aspergillus_insolitus
Otu157	2	Fungi	Ascomycota	Sordariomycetes	Microascales	Microascaceae	Microascus	Microascus_brevicaulis
Otu154	2	Fungi	Ascomycota	Eurotiomycetes	Eurotiales	Aspergillaceae	Penicillium	Penicillium_capsulatum
Otu155	2	Fungi	Ascomycota	Sordariomycetes	Magnaporthales	Magnaporthaceae	Gaeumannomyces	Gaeumannomyces_glycinicola
Otu72	105	Fungi	Ascomycota	Eurotiomycetes	Eurotiales	Aspergillaceae	Aspergillus	Aspergillus_sp
Otu73	67	Fungi	Ascomycota	Eurotiomycetes	Eurotiales	Trichocomaceae	Talaromyces	Talaromyces_atroroseus
Otu70	61	Fungi	Ascomycota	Eurotiomycetes	Eurotiales	Aspergillaceae	Aspergillus	Aspergillus_sp
Otu71	61	Fungi	Basidiomycota	Agaricomycetes	Agaricales	Physalacriaceae	Armillaria	Armillaria_ostoyae
Otu76	58	Fungi	Ascomycota	Eurotiomycetes	Eurotiales	Thermoascaceae	Thermoascus	Thermoascus_crustaceus
Otu77	47	Fungi	Basidiomycota	Agaricomycetes				Agaricomycetes
Otu74	69	Fungi	Ascomycota	Eurotiomycetes	Eurotiales	Aspergillaceae	Aspergillus	Aspergillus_sp
Otu75	50	Fungi	Basidiomycota	Agaricomycetes	Agaricales	Tricholomataceae	Panellus	Panellus_serotinus
Otu78	43	Fungi	Ascomycota	Saccharomycetes	Saccharomycetales	Saccharomycetales		unclassified
Otu79	39	Fungi	Ascomycota	Saccharomycetes	Saccharomycetales	Metschnikowiaceae	Clavispora	Clavispora_lusitaniae
Otu149	2	Fungi	Ascomycota	Dothideomycetes	Pleosporales	Pleosporaceae	Alternaria	Alternaria_subcucurbitae
Otu148	3	Fungi	Ascomycota	Dothideomycetes	Pleosporales	Didymellaceae	Phoma	Phoma_omnivirens
Otu141	2	Fungi	Ascomycota	Eurotiomycetes	Eurotiales	Aspergillaceae	Aspergillus	Aspergillus_ruber
Otu140	2	Fungi	Mucoromycota	Mucoromycetes	Mucorales	Lichtheimiaceae	Rhizomucor	Rhizomucor_pusillus
Otu143	34563	Fungi	Ascomycota	Saccharomycetes	Saccharomycetales	Saccharomycetaceae	Issatchenkia	Issatchenkia_orientalis
Otu142	2	Fungi	Basidiomycota	Ustilaginomycetes	Ustilaginales	Ustilaginaceae	Moesziomyces	Moesziomyces_antarcticus
Otu145	2	Fungi	Ascomycota					unclassified
Otu144	4	Fungi	Ascomycota	Saccharomycetes	Saccharomycetales	Phaffomycetaceae	Wickerhamomyces	Wickerhamomyces_anomalus
Otu147	2	Fungi	Ascomycota	Eurotiomycetes	Eurotiales	Aspergillaceae	Aspergillus	Aspergillus_waynelawii
Otu146	3	Fungi	Ascomycota	Sordariomycetes	Glomerellales	Glomerellaceae	Colletotrichum	Colletotrichum_truncatum
Otu49	137	Fungi	Ascomycota	Eurotiomycetes	Eurotiales	Aspergillaceae	Penicillium	Penicillium_decumbens
Otu48	127	Fungi	Basidiomycota	Agaricomycetes	Hymenochaetales	Schizoporaceae	Hyphodontia	Hyphodontia_pallidula
Otu47	149	Fungi	Ascomycota	Dothideomycetes	Capnodiales	Mycosphaerellaceae	Mycosphaerella	Mycosphaerella_tassiana
Otu46	148	Fungi	Basidiomycota	Agaricomycetes	Agaricales	Schizophyllaceae	Schizophyllum	Schizophyllum_commune
Otu45	173	Fungi	Basidiomycota	Moniliellomycetes	Moniliellales	Moniliellaceae	Moniliella	Moniliella_pollinis
Otu44	150	Fungi	Basidiomycota	Tremellomycetes	Trichosporonales	Trichosporonaceae	Cutaneotrichosporon	Cutaneotrichosporon_sp
Otu43	159	Fungi	Ascomycota	Saccharomycetes	Saccharomycetales	Saccharomycetales	Candida	Candida_sake
Otu42	258	Fungi	Ascomycota	Eurotiomycetes	Eurotiales	Aspergillaceae	Penicillium	Penicillium_sp
Otu41	183	Fungi	Ascomycota					unclassified
Otu40	202	Fungi	Basidiomycota	Agaricomycetes	Agaricales	Strophariaceae	Hypholoma	Hypholoma_capnoides
Otu58	1521	Fungi	Ascomycota	Dothideomycetes	Capnodiales	Cladosporiaceae	Cladosporium	Cladosporium_sphaerospermum
Otu59	98	Fungi	Ascomycota	Saccharomycetes	Saccharomycetales	Saccharomycetales	Candida	Candida_vartiovaarae
Otu50	120	Fungi	Ascomycota	Sordariomycetes	Glomerellales	Glomerellaceae	Colletotrichum	Colletotrichum_sp
Otu51	113	Fungi	Basidiomycota	Malasseziomycetes	Malasseziales	Malasseziaceae	Malassezia	Malassezia_restricta
Otu52	150	Fungi	Ascomycota	Eurotiomycetes	Eurotiales	Thermoascaceae	Thermoascus	Thermoascus_aurantiacus
Otu53	112	Fungi	Basidiomycota	Agaricomycetes	Agaricales	Physalacriaceae	Strobilurus	Strobilurus_tenacellus
Otu54	147	Fungi	Ascomycota	Saccharomycetes	Saccharomycetales	Dipodascaceae		unclassified
Otu55	174	Fungi	Basidiomycota	Agaricomycetes	Polyporales	Fomitopsidaceae	Fomitopsis	Fomitopsis_pinicola
Otu56	110	Fungi	Ascomycota	Saccharomycetes	Saccharomycetales	Saccharomycetaceae	Torulaspora	Torulaspora_delbrueckii
Otu57	97	Fungi	Basidiomycota	Tremellomycetes	Tremellales	Bulleribasidiaceae	Hannaella	Hannaella_pagnoccae
Otu8	7145	Fungi	Ascomycota					unclassified
Otu9	5792	Fungi	Ascomycota	Saccharomycetes	Saccharomycetales	Saccharomycetales	Candida	Candida_tropicalis
Otu6	1340	Fungi	Ascomycota	Saccharomycetes	Saccharomycetales	Saccharomycetaceae	Issatchenkia	Issatchenkia_orientalis
Otu7	18259	Fungi	Basidiomycota	Malasseziomycetes	Malasseziales	Malasseziaceae	Malassezia	Malassezia_furfur
Otu4	36123	Fungi	Ascomycota	Eurotiomycetes	Eurotiales	Aspergillaceae	Aspergillus	Aspergillus_sp
Otu5	28399	Fungi	Ascomycota	Saccharomycetes	Saccharomycetales	Saccharomycetales	Candida	Candida_dubliniensis
Otu2	105938	Fungi	Ascomycota	Saccharomycetes	Saccharomycetales	Saccharomycetales	Candida	Candida_albicans
Otu3	37168	Fungi	Ascomycota	Saccharomycetes	Saccharomycetales	Saccharomycetales	Candida	Candida_parapsilosis
Otu1	139632	Fungi	Ascomycota	Eurotiomycetes	Eurotiales	Aspergillaceae	Aspergillus	Aspergillus_ruber
Otu29	507	Fungi	Ascomycota	Eurotiomycetes	Eurotiales	Aspergillaceae	Monascus	Monascus_purpureus
Otu28	616	Fungi	Ascomycota	Eurotiomycetes	Eurotiales	Aspergillaceae	Aspergillus	Aspergillus_sp
Otu25	666	Fungi	Ascomycota	Eurotiomycetes	Chaetothyriales	Herpotrichiellaceae	Exophiala	Exophiala_oligosperma
Otu24	889	Fungi	Ascomycota	Eurotiomycetes	Chaetothyriales	Herpotrichiellaceae	Exophiala	Exophiala_dermatitidis
Otu27	562	Fungi	Ascomycota	Dothideomycetes	Dothideales	Aureobasidiaceae	Aureobasidium	Aureobasidium_pullulans
Otu26	553	Fungi	Basidiomycota	Moniliellomycetes	Moniliellales	Moniliellaceae	Moniliella	Moniliella_pollinis
Otu21	831	Fungi	Ascomycota	Saccharomycetes	Saccharomycetales	Debaryomycetaceae	Meyerozyma	Meyerozyma_guilliermondii
Otu20	911	Fungi	Basidiomycota	Malasseziomycetes	Malasseziales	Malasseziaceae	Malassezia	Malassezia_globosa
Otu23	857	Fungi	Ascomycota	Eurotiomycetes	Chaetothyriales	Herpotrichiellaceae	Exophiala	Exophiala_phaeomuriformis
Otu22	885	Fungi	Ascomycota	Dothideomycetes	Pleosporales	Pleosporaceae	Alternaria	Alternaria_alternata
Otu116	12	Fungi	Basidiomycota	Agaricomycetes	Russulales	Peniophoraceae	Peniophora	Peniophora_quercina
Otu117	6	Fungi	Ascomycota					unclassified
Otu114	12	Fungi	Basidiomycota	Microbotryomycetes	Sporidiobolales	Sporidiobolaceae	Sporobolomyces	Sporobolomyces_patagonicus
Otu115	9	Fungi	Ascomycota	Eurotiomycetes	Eurotiales	Aspergillaceae	Penicillium	Penicillium_adametzioides
Otu112	19	Fungi	Ascomycota	Dothideomycetes	Pleosporales	Pleosporaceae	Stemphylium	Stemphylium_sp
Otu113	13	Fungi	Ascomycota	Sordariomycetes	Hypocreales	Nectriaceae	Gibberella	Gibberella_sp
Otu110	12	Fungi	Basidiomycota	Agaricomycetes	Polyporales	Irpicaceae	Ceriporia	Ceriporia_lacerata
Otu111	12	Fungi	Ascomycota	Dothideomycetes	Pleosporales	Pleosporaceae	Curvularia	Curvularia_sp
Otu118	9	Fungi	Basidiomycota	Cystobasidiomycetes	Cystobasidiales	Cystobasidiaceae	Occultifur	Occultifur_sp
Otu119	7	Fungi	Ascomycota	Dothideomycetes	Capnodiales	Mycosphaerellaceae	Mycosphaerella	Mycosphaerella_tassiana
Otu38	212	Fungi	Ascomycota	Saccharomycetes	Saccharomycetales	Dipodascaceae	Geotrichum	Geotrichum_sp
Otu39	240	Fungi	Ascomycota	Dothideomycetes	Pleosporales	Cucurbitariaceae	Neocucurbitaria	Neocucurbitaria_populi
Otu36	259	Fungi	Ascomycota	Eurotiomycetes	Eurotiales	Aspergillaceae	Penicillium	Penicillium_steckii
Otu37	325	Fungi	Ascomycota	Sordariomycetes	Hypocreales	Nectriaceae		unclassified
Otu34	425	Fungi	Ascomycota	Dothideomycetes	Pleosporales	Phaeosphaeriaceae		unclassified
Otu35	253	Fungi	Ascomycota	Saccharomycetes	Saccharomycetales	Debaryomycetaceae	Millerozyma	Millerozyma_farinosa
Otu32	306	Fungi	Basidiomycota	Tremellomycetes	Tremellales	Rhynchogastremataceae	Papiliotrema	Papiliotrema_leoncinii
Otu33	439	Fungi	Basidiomycota	Malasseziomycetes	Malasseziales	Malasseziaceae	Malassezia	Malassezia_yamatoensis
Otu30	378	Fungi	Ascomycota	Eurotiomycetes	Eurotiales	Aspergillaceae	Penicillium	Penicillium_dierckxii
Otu31	324	Fungi	Ascomycota	Eurotiomycetes	Eurotiales	Aspergillaceae	Aspergillus	Aspergillus_caespitosus
Otu105	18	Fungi	Basidiomycota	Agaricomycetes	Polyporales	Ganodermataceae	Ganoderma	Ganoderma_sp
Otu104	15	Fungi	Basidiomycota	Tremellomycetes	Cystofilobasidiales	Mrakiaceae	Tausonia	Tausonia_pullulans
Otu107	14	Fungi						unclassified
Otu106	12	Fungi	Basidiomycota	Tremellomycetes	Tremellales	Tremellaceae	Bulleromyces	Bulleromyces_sp
Otu101	36	Fungi	Basidiomycota	Wallemiomycetes	Wallemiales	Wallemiaceae	Wallemia	Wallemia_sp
Otu100	22	Fungi	Ascomycota					Candida_sp
Otu103	14	Fungi	Ascomycota	Saccharomycetes	Saccharomycetales	Saccharomycetales	Candida	Candida_glaebosa
Otu102	18	Fungi	Ascomycota	Eurotiomycetes	Eurotiales	Aspergillaceae	Aspergillus	Aspergillus_insolitus
Otu109	15	Fungi	Ascomycota	Eurotiomycetes	Eurotiales	Aspergillaceae	Aspergillus	Aspergillus_flavus
Otu108	12	Fungi	Ascomycota	Saccharomycetes	Saccharomycetales	Dipodascaceae		unclassified
Otu83	38	Fungi	Ascomycota					unclassified
Otu82	41	Fungi	Ascomycota	Eurotiomycetes	Eurotiales	Aspergillaceae	Penicillium	Penicillium_sp
Otu81	48	Fungi	Ascomycota	Saccharomycetes	Saccharomycetales	Saccharomycetaceae	Kazachstania	Kazachstania_humilis
Otu80	42	Fungi	Ascomycota	Eurotiomycetes	Eurotiales			unclassified
Otu87	36	Fungi	Ascomycota	Eurotiomycetes	Eurotiales	Aspergillaceae	Leiothecium	Leiothecium_ellipsoideum
Otu86	32	Fungi	Basidiomycota	Malasseziomycetes	Malasseziales	Malasseziaceae	Malassezia	Malassezia_restricta
Otu85	31	Fungi	Ascomycota	Eurotiomycetes	Eurotiales	Aspergillaceae	Penicillium	Penicillium_sp
Otu84	41	Fungi	Ascomycota	Sordariomycetes	Hypocreales	Hypocreales	Sarocladium	Sarocladium_strictum
Otu89	40	Fungi	Ascomycota	Eurotiomycetes	Eurotiales	Aspergillaceae	Aspergillus	Aspergillus_occultus
Otu88	31	Fungi	Ascomycota	Eurotiomycetes	Eurotiales	Trichocomaceae	Rasamsonia	Rasamsonia_composticola
Otu130	5	Fungi	Ascomycota	Dothideomycetes	Pleosporales	Didymellaceae	Epicoccum	Epicoccum_nigrum
Otu131	4	Fungi	Ascomycota	Sordariomycetes	Hypocreales	Hypocreales	Acremonium	Acremonium_furcatum
Otu132	5	Fungi	Ascomycota	Saccharomycetes	Saccharomycetales	Saccharomycetaceae	Issatchenkia	Issatchenkia_orientalis
Otu133	3	Fungi	Ascomycota	Saccharomycetes	Saccharomycetales	Saccharomycetaceae	Zygosaccharomyces	Zygosaccharomyces_parabailii
Otu134	3	Fungi	Basidiomycota	Tremellomycetes	Tremellales	Bulleribasidiaceae	Hannaella	Hannaella_sinensis
Otu135	3	Fungi	Ascomycota	Saccharomycetes	Saccharomycetales	Trichomonascaceae	Trichomonascus	Trichomonascus_ciferrii
Otu136	4	Fungi	Ascomycota	Sordariomycetes	Hypoceales	Catabotrydaceae		Candida_sp
Otu137	3	Fungi	Ascomycota	Saccharomycetes	Saccharomycetales	Saccharomycetales	Candida	Candida_metapsilosis
Otu138	2	Fungi	Ascomycota	Dothideomycetes	Pleosporales	Corynesporascaceae	Corynespora	Corynespora_torulosa
Otu139	2	Fungi	Ascomycota	Sordariomycetes	Glomerellales	Plectosphaerellaceae		unclassified
Otu14	1948	Fungi	Ascomycota	Dothideomycetes	Capnodiales	Cladosporiaceae	Cladosporium	Cladosporium_tenuissimum
Otu15	1473	Fungi	Basidiomycota	Cystobasidiomycetes	Cystobasidiales	Cystobasidiaceae	Cystobasidium	Cystobasidium_sp
Otu16	1899	Fungi	Ascomycota	Eurotiomycetes	Eurotiales	Aspergillaceae	Aspergillus	Aspergillus_protuberus
Otu17	1338	Fungi	Ascomycota	Saccharomycetes	Saccharomycetales	Pichiaceae	Pichia	Pichia_mandshurica
Otu10	6116	Fungi	Basidiomycota	Microbotryomycetes	Sporidiobolales	Sporidiobolaceae	Rhodotorula	Rhodotorula_mucilaginosa
Otu11	4215	Fungi	Basidiomycota	Malasseziomycetes	Malasseziales	Malasseziaceae	Malassezia	Malassezia_furfur
Otu12	2688	Fungi	Ascomycota	Eurotiomycetes	Eurotiales	Thermoascaceae	Byssochlamys	Byssochlamys_spectabilis
Otu13	2075	Fungi	Ascomycota	Eurotiomycetes	Eurotiales	Aspergillaceae	Penicillium	Penicillium_citrinum
Otu18	1232	Fungi	Basidiomycota	Tremellomycetes	Trichosporonales	Trichosporonaceae	Trichosporon	Trichosporon_asahii
Otu19	1327	Fungi	Ascomycota	Eurotiomycetes	Eurotiales	Aspergillaceae	Aspergillus	Aspergillus_tritici
Otu98	23	Fungi	Ascomycota	Saccharomycetes	Saccharomycetales	Debaryomycetaceae	Debaryomyces	Debaryomyces_prosopidis
Otu99	25	Fungi	Ascomycota	Sordariomycetes	Sordariales	Chaetomiaceae	Chaetomium	Chaetomium_elatum
Otu94	27	Fungi	Ascomycota	Dothideomycetes	Pleosporales	Phaeosphaeriaceae	Phaeosphaeria	Phaeosphaeria_sinensis
Otu95	26	Fungi	Ascomycota	Dothideomycetes	Capnodiales	Cladosporiaceae	Cladosporium	Cladosporium_sphaerospermum
Otu96	30	Fungi	Ascomycota	Eurotiomycetes	Eurotiales	Aspergillaceae	Penicillium	Penicillium_sp
Otu97	18	Fungi	Ascomycota	Dothideomycetes	Capnodiales	Teratosphaeriaceae		unclassified
Otu90	73	Fungi	Ascomycota	Sordariomycetes	Hypocreales	Nectriaceae		unclassified
Otu91	31	Fungi	Ascomycota	Eurotiomycetes	Eurotiales	Trichocomaceae	Talaromyces	Talaromyces_diversus
Otu92	27	Fungi	Ascomycota	Dothideomycetes	Pleosporales	Pleosporaceae	Neocamarosporium	Neocamarosporium_sp
Otu93	25	Fungi	Ascomycota	Eurotiomycetes	Eurotiales	Aspergillaceae	Aspergillus	Aspergillus_caesiellus

## Sheet: taxtable-ITS2
#OTUId	Abundance	Kingdom	Phylum	Class	Order	Family	Genus	Species
Otu129	18	Fungi	Basidiomycota	Agaricomycetes	Agaricales	Entolomataceae	Entoloma	Entoloma_graphitipes
Otu128	7	Fungi	Ascomycota	Sordariomycetes	Sordariales			unclassified
Otu127	11	Fungi	Ascomycota	Eurotiomycetes	Eurotiales	Aspergillaceae	Penicillium	Penicillium_sp
Otu126	6	Fungi	Ascomycota	Dothideomycetes	Pleosporales	Sporormiaceae	Westerdykella	Westerdykella_sp
Otu125	9	Fungi	Ascomycota	Sordariomycetes	Hypocreales	Nectriaceae	Gibberella	Gibberella_zeae
Otu124	81	Fungi	Ascomycota	Eurotiomycetes	Eurotiales	Aspergillaceae	Aspergillus	Aspergillus_penicillioides
Otu123	9	Fungi	Ascomycota	Eurotiomycetes	Eurotiales	Trichocomaceae	Thermomyces	Thermomyces_stellatus
Otu122	16	Fungi	Ascomycota	Sordariomycetes	Sordariales			unclassified
Otu121	11	Fungi	Basidiomycota	Agaricomycetes	Trechisporales	Trechisporales	Sistotremastrum	Sistotremastrum_niveocremeum
Otu120	18	Fungi						unclassified
Otu61	70	Fungi	Ascomycota	Sordariomycetes	Sordariales	Lasiosphaeriaceae	Cladorrhinum	Cladorrhinum_sp
Otu60	65	Fungi						unclassified
Otu63	55	Fungi	Ascomycota	Eurotiomycetes	Eurotiales	Aspergillaceae	Aspergillus	Aspergillus_clavatonanicus
Otu62	61	Fungi	Basidiomycota	Agaricomycetes	Agaricales	Tricholomataceae	Baeospora	Baeospora_myosura
Otu65	58	Fungi	Ascomycota	Eurotiomycetes	Eurotiales	Thermoascaceae	Byssochlamys	Byssochlamys_spectabilis
Otu64	57	Fungi	Ascomycota	Pezizomycetes	Pezizales	Pezizaceae		unclassified
Otu67	53	Fungi	Ascomycota	Saccharomycetes	Saccharomycetales	Saccharomycetaceae	Kazachstania	Kazachstania_sp
Otu66	75	Fungi	Basidiomycota	Moniliellomycetes	Moniliellales	Moniliellaceae	Moniliella	Moniliella_pollinis
Otu69	59	Fungi	Ascomycota	Sordariomycetes	Sordariales	Lasiosphaeriaceae	Podospora	Podospora_sp
Otu68	52	Fungi						unclassified
Otu182	2	Fungi	Ascomycota	Saccharomycetes	Saccharomycetales	Saccharomycetaceae	Saccharomyces	Saccharomyces_cerevisiae
Otu158	3	Fungi	Ascomycota	Pezizomycetes	Pezizales	Pezizaceae	Chromelosporium	Chromelosporium_macrospermum
Otu159	2	Fungi	Basidiomycota	Exobasidiomycetes	Microstromatales	Microstromatales	Jaminaea	Jaminaea_angkorensis
Otu152	7	Fungi	Ascomycota	Dothideomycetes	Pleosporales			unclassified
Otu153	3	Fungi						unclassified
Otu150	9	Fungi	Ascomycota	Eurotiomycetes	Eurotiales	Trichocomaceae	Talaromyces	Talaromyces_sp
Otu151	6	Fungi	Ascomycota	Sordariomycetes	Sordariales	Chaetomiaceae	Mycothermus	Mycothermus_thermophilus
Otu156	8	Fungi	Ascomycota	Sordariomycetes	Sordariales	Chaetomiaceae	Chaetomium	Chaetomium_globosum
Otu157	3	Fungi	Ascomycota					unclassified
Otu154	11	Fungi	Ascomycota	Sordariomycetes	Hypocreales	Nectriaceae	Fusarium	Fusarium_oxysporum
Otu155	3	Fungi	Mucoromycota	Mucoromycetes	Mucorales	Mucoraceae	Mucor	Mucor_circinelloides
Otu72	99	Fungi						unclassified
Otu73	50	Fungi	Ascomycota	Eurotiomycetes	Eurotiales	Aspergillaceae	Penicillium	Penicillium_capsulatum
Otu70	119	Fungi	Ascomycota	Eurotiomycetes	Eurotiales	Aspergillaceae	Aspergillus	Aspergillus_flavus
Otu71	48	Fungi	Ascomycota	Saccharomycetes	Saccharomycetales	Dipodascaceae		unclassified
Otu76	39	Fungi	Ascomycota	Sordariomycetes	Glomerellales	Glomerellaceae	Colletotrichum	Colletotrichum_gloeosporioides
Otu77	34	Fungi						unclassified
Otu74	54	Fungi	Basidiomycota	Tremellomycetes	Tremellales	Bulleribasidiaceae	Vishniacozyma	Vishniacozyma_carnescens
Otu75	52	Fungi	Ascomycota	Saccharomycetes	Saccharomycetales	Saccharomycetaceae	Kluyveromyces	Kluyveromyces_marxianus
Otu78	34	Fungi	Ascomycota	Saccharomycetes	Saccharomycetales	Debaryomycetaceae	Debaryomyces	Debaryomyces_prosopidis
Otu79	32	Fungi	Ascomycota	Eurotiomycetes	Chaetothyriales	Herpotrichiellaceae	Coniosporium	Coniosporium_apollinis
Otu149	10	Fungi	Ascomycota	Sordariomycetes	Hypocreales	Nectriaceae	Fusarium	Fusarium_solani
Otu148	3	Fungi						unclassified
Otu141	9	Fungi	Ascomycota	Saccharomycetes	Saccharomycetales			unclassified
Otu140	4	Fungi	Ascomycota	Sordariomycetes	Sordariales	Lasiosphaeriaceae		unclassified
Otu143	4	Fungi	Ascomycota	Saccharomycetes	Saccharomycetales	Saccharomycetaceae	Zygosaccharomyces	Zygosaccharomyces_bisporus
Otu142	8	Fungi	Ascomycota	Saccharomycetes	Saccharomycetales	Saccharomycodaceae	Hanseniaspora	Hanseniaspora_sp
Otu145	6	Fungi	Ascomycota	Sordariomycetes	Sordariales	Lasiosphaeriaceae	Immersiella	Immersiella_caudata
Otu144	5	Fungi	Ascomycota	Eurotiomycetes	Eurotiales	Trichocomaceae	Rasamsonia	Rasamsonia_composticola
Otu147	5	Fungi	Basidiomycota	Agaricomycetes	Hymenochaetales	Schizoporaceae		unclassified
Otu146	6	Fungi	Ascomycota	Dothideomycetes	Pleosporales	Sporormiaceae	Westerdykella	Westerdykella_sp
Otu49	104	Fungi	Basidiomycota	Tremellomycetes	Trichosporonales	Trichosporonaceae	Trichosporon	Trichosporon_asahii
Otu48	122	Fungi						unclassified
Otu47	114	Fungi	Basidiomycota	Agaricomycetes	Agaricales	Tricholomataceae	Panellus	Panellus_serotinus
Otu46	121	Fungi	Basidiomycota	Agaricomycetes	Polyporales	Steccherinaceae	Steccherinum	Steccherinum_fimbriatum
Otu45	195	Fungi	Ascomycota	Eurotiomycetes	Eurotiales	Aspergillaceae	Aspergillus	Aspergillus_penicillioides
Otu44	174	Fungi	Ascomycota	Saccharomycetes	Saccharomycetales	Debaryomycetaceae	Meyerozyma	Meyerozyma_guilliermondii
Otu43	132	Fungi	Basidiomycota	Agaricomycetes	Agaricales	Tricholomataceae	Mycena	Mycena_polygramma
Otu42	246	Fungi	Ascomycota	Sordariomycetes	Sordariales	Lasiosphaeriaceae	Podospora	Podospora_communis
Otu41	289	Fungi	Ascomycota	Eurotiomycetes	Eurotiales	Trichocomaceae	Thermomyces	Thermomyces_lanuginosus
Otu40	145	Fungi	Ascomycota	Dothideomycetes	Pleosporales	Didymosphaeriaceae	Pseudopithomyces	Pseudopithomyces_rosae
Otu58	126	Fungi	Ascomycota	Eurotiomycetes	Eurotiales	Aspergillaceae	Aspergillus	Aspergillus_sp
Otu59	77	Fungi	Ascomycota	Eurotiomycetes	Eurotiales	Aspergillaceae	Penicillium	Penicillium_sp
Otu50	136	Fungi						unclassified
Otu51	104	Fungi						unclassified
Otu52	99	Fungi	Ascomycota	Saccharomycetes	Saccharomycetales	Metschnikowiaceae	Clavispora	Clavispora_lusitaniae
Otu53	253	Fungi	Ascomycota	Eurotiomycetes	Eurotiales	Aspergillaceae	Aspergillus	Aspergillus_caespitosus
Otu54	118	Fungi	Ascomycota	Saccharomycetes	Saccharomycetales	Dipodascaceae	Sporopachydermia	Sporopachydermia_lactativora
Otu55	94	Fungi	Ascomycota	Eurotiomycetes	Chaetothyriales	Trichomeriaceae		unclassified
Otu56	90	Fungi	Ascomycota	Eurotiomycetes	Eurotiales	Aspergillaceae	Penicillium	Penicillium_coffeae
Otu57	184	Fungi	Basidiomycota	Ustilaginomycetes	Urocystidales			unclassified
Otu8	7921	Fungi						unclassified
Otu9	3660	Fungi	Ascomycota	Saccharomycetes	Saccharomycetales			unclassified
Otu6	20815	Fungi	Ascomycota	Eurotiomycetes	Eurotiales	Aspergillaceae	Aspergillus	Aspergillus_sp
Otu7	7662	Fungi	Ascomycota	Saccharomycetes	Saccharomycetales	Saccharomycetales	Candida	Candida_sp
Otu4	31317	Fungi						unclassified
Otu5	33468	Fungi	Ascomycota	Saccharomycetes	Saccharomycetales	Saccharomycetaceae	Issatchenkia	Issatchenkia_orientalis
Otu2	54793	Fungi	Ascomycota	Saccharomycetes	Saccharomycetales	Saccharomycetales	Candida	Candida_albicans
Otu3	65555	Fungi	Ascomycota	Eurotiomycetes	Eurotiales	Aspergillaceae	Aspergillus	Aspergillus_ruber
Otu1	116894	Fungi	Ascomycota	Saccharomycetes	Saccharomycetales	Saccharomycetaceae	Saccharomyces	Saccharomyces_cerevisiae
Otu183	2	Fungi	Basidiomycota	Agaricomycetes	Agaricales	Bolbitiaceae	Conocybe	Conocybe_sp
Otu29	343	Fungi	Ascomycota	Sordariomycetes	Sordariales	Sordariaceae		unclassified
Otu28	458	Fungi	Ascomycota	Dothideomycetes	Dothideales	Aureobasidiaceae	Aureobasidium	Aureobasidium_pullulans
Otu25	688	Fungi	Ascomycota	Dothideomycetes	Capnodiales	Cladosporiaceae	Cladosporium	Cladosporium_halotolerans
Otu24	524	Fungi	Ascomycota	Eurotiomycetes	Eurotiales	Aspergillaceae	Aspergillus	Aspergillus_sp
Otu27	325	Fungi	Basidiomycota	Agaricomycetes	Boletales	Serpulaceae	Serpula	Serpula_himantioides
Otu26	493	Fungi	Basidiomycota	Agaricomycetes	Agaricales	Agaricaceae		unclassified
Otu21	548	Fungi						unclassified
Otu20	597	Fungi	Ascomycota	Saccharomycetes	Saccharomycetales	Saccharomycetales	Candida	Candida_tropicalis
Otu23	587	Fungi	Ascomycota	Saccharomycetes	Saccharomycetales	Saccharomycetaceae	Nakaseomyces	Nakaseomyces_sp
Otu22	463	Fungi						unclassified
Otu174	2	Fungi	Ascomycota	Orbiliomycetes	Orbiliales	Orbiliaceae	Arthrobotrys	Arthrobotrys_amerospora
Otu175	2	Fungi	Ascomycota	Sordariomycetes	Sordariales	Sordariales	Remersonia	Remersonia_thermophila
Otu176	2	Fungi	Ascomycota	Sordariomycetes	Microascales	Halosphaeriaceae	Cirrenalia	Cirrenalia_iberica
Otu177	87	Fungi	Ascomycota	Eurotiomycetes	Eurotiales	Aspergillaceae	Penicillium	Penicillium_sp
Otu170	6	Fungi	Ascomycota	Eurotiomycetes	Eurotiales	Aspergillaceae	Aspergillus	Aspergillus_penicillioides
Otu171	4	Fungi	Ascomycota	Sordariomycetes	Hypocreales	Stachybotryaceae	Stachybotrys	Stachybotrys_chartarum
Otu172	2	Fungi	Ascomycota	Eurotiomycetes	Eurotiales	Aspergillaceae	Penicillium	Penicillium_sp
Otu173	2	Fungi	Ascomycota	Dothideomycetes				unclassified
Otu178	3	Fungi	Basidiomycota	Malasseziomycetes	Malasseziales	Malasseziaceae	Malassezia	Malassezia_globosa
Otu179	2	Fungi	Ascomycota	Sordariomycetes	Sordariales	Lasiosphaeriaceae	Schizothecium	Schizothecium_inaequale
Otu116	8	Fungi	Ascomycota	Dothideomycetes	Pleosporales	Pleosporaceae	Curvularia	Curvularia_lunata
Otu117	8	Fungi	Ascomycota	Saccharomycetes	Saccharomycetales	Trichomonascaceae	Trichomonascus	Trichomonascus_ciferrii
Otu114	11	Fungi	Ascomycota	Sordariomycetes	Hypocreales	Bionectriaceae	Clonostachys	Clonostachys_sp
Otu115	10	Fungi	Ascomycota	Dothideomycetes	Pleosporales	Lindgomycetaceae	Lindgomyces	Lindgomyces_sp
Otu112	13	Fungi	Ascomycota	Saccharomycetes	Saccharomycetales	Debaryomycetaceae	Millerozyma	Millerozyma_farinosa
Otu113	12	Fungi	Basidiomycota	Agaricomycetes	Sebacinales	Serendipitaceae	Serendipita	Serendipita_indica
Otu110	11	Fungi	Ascomycota	Pezizomycetes	Pezizales	Pezizaceae	Delastria	Delastria_supernova
Otu111	10	Fungi	Basidiomycota	Cystobasidiomycetes	Erythrobasidiales	Erythrobasidiaceae	Erythrobasidium	Erythrobasidium_hasegawianum
Otu118	11	Fungi						unclassified
Otu119	10	Fungi	Ascomycota	Sordariomycetes	Coniochaetales	Coniochaetaceae		unclassified
Otu38	161	Fungi	Basidiomycota	Tremellomycetes	Filobasidiales	Filobasidiaceae	Naganishia	Naganishia_albida
Otu39	276	Fungi	Ascomycota	Saccharomycetes	Saccharomycetales	Dipodascaceae	Yarrowia	Yarrowia_lipolytica
Otu36	163	Fungi	Ascomycota	Leotiomycetes	Helotiales	Hyaloscyphaceae	Lachnum	Lachnum_fuscescens
Otu37	411	Fungi	Ascomycota	Eurotiomycetes	Eurotiales	Thermoascaceae	Thermoascus	Thermoascus_crustaceus
Otu34	220	Fungi	Ascomycota	Eurotiomycetes	Eurotiales	Aspergillaceae	Aspergillus	Aspergillus_unilateralis
Otu35	488	Fungi	Ascomycota	Eurotiomycetes	Eurotiales	Thermoascaceae	Thermoascus	Thermoascus_aurantiacus
Otu32	217	Fungi	Ascomycota	Eurotiomycetes	Eurotiales	Aspergillaceae	Aspergillus	Aspergillus_candidus
Otu33	192	Fungi	Ascomycota	Eurotiomycetes	Chaetothyriales	Herpotrichiellaceae	Exophiala	Exophiala_phaeomuriformis
Otu30	351	Fungi	Ascomycota	Eurotiomycetes	Eurotiales	Trichocomaceae	Talaromyces	Talaromyces_funiculosus
Otu31	241	Fungi	Ascomycota	Sordariomycetes	Hypocreales	Clavicipitaceae	Paecilomyces	Paecilomyces_formosa
Otu163	3	Fungi	Ascomycota					unclassified
Otu162	2	Fungi						unclassified
Otu161	4	Fungi	Chytridiomycota	Spizellomycetes	Spizellomycetales	Powellomycetaceae	Powellomyces	Powellomyces_sp
Otu160	2	Fungi	Ascomycota	Sordariomycetes				unclassified
Otu167	2	Fungi	Ascomycota	Sordariomycetes	Sordariales	Chaetomiaceae	Acrophialophora	Acrophialophora_fusispora
Otu166	4	Fungi	Ascomycota	Dothideomycetes	Pleosporales	Sporormiaceae	Preussia	Preussia_flanaganii
Otu165	13	Fungi	Ascomycota	Sordariomycetes	Sordariales	Chaetomiaceae		unclassified
Otu164	2	Fungi	Ascomycota	Sordariomycetes	Xylariales	Apiosporaceae	Arthrinium	Arthrinium_malaysianum
Otu169	2	Fungi	Ascomycota	Saccharomycetes	Saccharomycetales	Saccharomycetaceae	Kazachstania	Kazachstania_humilis
Otu168	4	Fungi	Ascomycota	Eurotiomycetes	Eurotiales	Trichocomaceae	Talaromyces	Talaromyces_atroroseus
Otu105	34	Fungi	Ascomycota	Eurotiomycetes	Eurotiales	Aspergillaceae	Aspergillus	Aspergillus_insolitus
Otu104	14	Fungi	Basidiomycota	Tremellomycetes	Tremellales	Rhynchogastremataceae	Papiliotrema	Papiliotrema_flavescens
Otu107	13	Fungi	Ascomycota	Sordariomycetes	Sordariales	Lasiosphaeriaceae	Podospora	Podospora_pyriformis
Otu106	15	Fungi	Ascomycota	Pezizomycetes	Pezizales	Pezizaceae	Iodophanus	Iodophanus_carneus
Otu101	16	Fungi	Basidiomycota	Tremellomycetes	Trichosporonales	Trichosporonaceae		unclassified
Otu100	21	Fungi						unclassified
Otu103	14	Fungi						unclassified
Otu102	17	Fungi						unclassified
Otu109	29	Fungi	Ascomycota	Eurotiomycetes	Eurotiales	Aspergillaceae	Monascus	Monascus_purpureus
Otu108	15	Fungi	Ascomycota	Sordariomycetes	Sordariales	Chaetomiaceae	Zopfiella	Zopfiella_longicaudata
Otu83	39	Fungi	Ascomycota	Sordariomycetes	Sordariales	Chaetomiaceae	Ovatospora	Ovatospora_mollicella
Otu82	46	Fungi	Ascomycota	Eurotiomycetes	Chaetothyriales	Herpotrichiellaceae	Exophiala	Exophiala_dermatitidis
Otu81	40	Fungi	Ascomycota	Eurotiomycetes	Eurotiales	Aspergillaceae	Penicillium	Penicillium_decumbens
Otu80	34	Fungi	Ascomycota	Dothideomycetes	Pleosporales	Pleosporaceae	Alternaria	Alternaria_metachromatica
Otu87	26	Fungi	Ascomycota	Sordariomycetes	Hypocreales	Stachybotryaceae	Albifimbria	Albifimbria_verrucaria
Otu86	39	Fungi	Ascomycota	Dothideomycetes	Pleosporales	Didymellaceae		unclassified
Otu85	36	Fungi	Ascomycota	Saccharomycetes	Saccharomycetales	Saccharomycetales	Candida	Candida_sake
Otu84	37	Fungi						unclassified
Otu89	22	Fungi	Mucoromycota	Mucoromycetes	Mucorales	Rhizopodaceae	Rhizopus	Rhizopus_arrhizus
Otu88	27	Fungi	Ascomycota	Sordariomycetes	Sordariales	Chaetomiaceae		unclassified
Otu130	6	Fungi	Basidiomycota	Tremellomycetes	Tremellales	Rhynchogastremataceae	Papiliotrema	Papiliotrema_leoncinii
Otu131	12	Fungi	Chytridiomycota	Spizellomycetes	Spizellomycetales	Spizellomycetaceae	Spizellomyces	Spizellomyces_acuminatus
Otu132	6	Fungi	Basidiomycota	Agaricomycetes	Cantharellales	Ceratobasidiaceae		unclassified
Otu133	16	Fungi						unclassified
Otu134	8	Fungi	Ascomycota	Sordariomycetes	Sordariales	Lasiosphaeriaceae	Cladorrhinum	Cladorrhinum_bulbillosum
Otu135	7	Fungi	Ascomycota	Saccharomycetes	Saccharomycetales	Saccharomycopsidaceae	Saccharomycopsis	Saccharomycopsis_fibuligera
Otu136	8	Fungi	Ascomycota	Sordariomycetes	Sordariales	Lasiosphaeriaceae	Cercophora	Cercophora_coronata
Otu137	10	Fungi	Basidiomycota	Exobasidiomycetes	Microstromatales	Quambalariaceae	Quambalaria	Quambalaria_cyanescens
Otu138	4	Fungi	Chytridiomycota	Spizellomycetes	Spizellomycetales			unclassified
Otu139	5	Fungi						unclassified
Otu14	1559	Fungi	Ascomycota	Dothideomycetes	Capnodiales	Cladosporiaceae	Cladosporium	Cladosporium_sp
Otu15	1179	Fungi	Ascomycota	Eurotiomycetes	Eurotiales	Aspergillaceae	Penicillium	Penicillium_citrinum
Otu16	1139	Fungi	Ascomycota	Eurotiomycetes	Eurotiales	Trichocomaceae	Talaromyces	Talaromyces_diversus
Otu17	1419	Fungi	Ascomycota	Saccharomycetes	Saccharomycetales	Saccharomycetales	Candida	Candida_dubliniensis
Otu10	2070	Fungi	Basidiomycota	Microbotryomycetes	Sporidiobolales	Sporidiobolaceae	Rhodotorula	Rhodotorula_mucilaginosa
Otu11	1866	Fungi	Ascomycota	Saccharomycetes	Saccharomycetales	Pichiaceae	Pichia	Pichia_mandshurica
Otu12	1983	Fungi	Ascomycota	Eurotiomycetes	Eurotiales	Aspergillaceae	Penicillium	Penicillium_sp
Otu13	1198	Fungi	Ascomycota	Saccharomycetes	Saccharomycetales	Saccharomycetaceae	Torulaspora	Torulaspora_delbrueckii
Otu18	1932	Fungi						unclassified
Otu19	673	Fungi	Ascomycota	Eurotiomycetes	Eurotiales	Thermoascaceae	Byssochlamys	Byssochlamys_spectabilis
Otu181	2	Fungi	Ascomycota	Sordariomycetes	Hypocreales	Nectriaceae	Fusarium	Fusarium_proliferatum
Otu180	2	Fungi						unclassified
Otu98	15	Fungi	Ascomycota	Saccharomycetes	Saccharomycetales	Phaffomycetaceae	Cyberlindnera	Cyberlindnera_fabianii
Otu99	25	Fungi	Ascomycota	Pezizomycetes	Pezizales	Ascodesmidaceae	Cephaliophora	Cephaliophora_tropica
Otu94	21	Fungi	Ascomycota	Sordariomycetes	Sordariales	Chaetomiaceae		unclassified
Otu95	26	Fungi	Ascomycota	Dothideomycetes	Pleosporales	Cucurbitariaceae	Neocucurbitaria	Neocucurbitaria_populi
Otu96	26	Fungi	Ascomycota	Sordariomycetes	Sordariales	Chaetomiaceae	Chaetomium	Chaetomium_sp
Otu97	29	Fungi	Ascomycota	Eurotiomycetes	Eurotiales	Aspergillaceae	Aspergillus	Aspergillus_japonicus
Otu90	35	Fungi	Ascomycota	Sordariomycetes	Sordariales	Lasiosphaeriaceae	Podospora	Podospora_intestinacea
Otu91	20	Fungi	Ascomycota	Eurotiomycetes	Eurotiales	Aspergillaceae	Penicillium	Penicillium_georgiense
Otu92	27	Fungi	Ascomycota	Eurotiomycetes	Eurotiales	Aspergillaceae	Leiothecium	Leiothecium_ellipsoideum
Otu93	19	Fungi	Ascomycota	Dothideomycetes	Pleosporales	Didymellaceae	Neoascochyta	Neoascochyta_europaea

## Sheet: otutable-combined-ITS1-ITS2-18S
#OTUId	A4	A21	A25	A27	B20	G41	G48	G50
ITS1_Otu129	0	4	0	0	0	0	0	0
ITS1_Otu128	0	0	0	0	4	2	0	0
ITS1_Otu127	0	3	0	0	0	0	1	0
ITS1_Otu126	0	0	0	0	0	0	8	0
ITS1_Otu125	0	0	0	0	4	0	0	0
ITS1_Otu124	0	0	11	0	0	0	0	0
ITS1_Otu123	5	1	1	0	0	0	1	0
ITS1_Otu122	7	0	0	0	0	0	0	0
ITS1_Otu121	2	0	0	0	6	0	0	0
ITS1_Otu120	0	0	0	0	0	0	5	0
ITS1_Otu61	22	18	16	0	14	8	11	0
ITS1_Otu60	22	9	17	0	13	7	25	0
ITS1_Otu63	0	0	51	0	2	0	25	0
ITS1_Otu62	73	0	0	0	0	0	1	0
ITS1_Otu65	0	0	0	0	99	0	0	0
ITS1_Otu64	0	103	1	0	1	0	0	0
ITS1_Otu67	0	59	0	0	0	0	1	0
ITS1_Otu66	12	15	26	0	9	6	4	0
ITS1_Otu69	0	62	0	0	0	0	0	0
ITS1_Otu68	0	72	0	0	1	1	0	0
ITS1_Otu158	0	0	0	0	0	0	3	0
ITS1_Otu152	0	0	3	0	1	0	0	0
ITS1_Otu153	0	0	0	0	0	2	0	0
ITS1_Otu150	0	0	0	0	0	2	0	0
ITS1_Otu151	0	0	0	0	0	2	0	0
ITS1_Otu156	0	1	0	0	1	0	0	0
ITS1_Otu157	0	1	0	0	0	1	0	0
ITS1_Otu154	0	2	0	0	0	0	0	0
ITS1_Otu155	0	2	0	0	0	0	0	0
ITS1_Otu72	1	101	1	0	1	1	0	0
ITS1_Otu73	0	0	0	0	67	0	0	0
ITS1_Otu70	0	60	0	0	1	0	0	0
ITS1_Otu71	0	0	61	0	0	0	0	0
ITS1_Otu76	11	10	10	0	8	12	7	0
ITS1_Otu77	0	0	46	0	0	1	0	0
ITS1_Otu74	0	0	0	0	0	1	68	0
ITS1_Otu75	0	0	50	0	0	0	0	0
ITS1_Otu78	0	43	0	0	0	0	0	0
ITS1_Otu79	0	0	39	0	0	0	0	0
ITS1_Otu149	0	2	0	0	0	0	0	0
ITS1_Otu148	0	0	3	0	0	0	0	0
ITS1_Otu141	1	0	0	0	0	0	1	0
ITS1_Otu140	0	0	1	0	0	1	0	0
ITS1_Otu143	74	152	51	0	34137	47	102	0
ITS1_Otu142	1	0	1	0	0	0	0	0
ITS1_Otu145	0	1	0	0	1	0	0	0
ITS1_Otu144	0	0	1	0	1	0	2	0
ITS1_Otu147	0	0	0	0	2	0	0	0
ITS1_Otu146	0	0	0	0	0	0	3	0
ITS1_Otu49	1	82	1	0	1	0	52	0
ITS1_Otu48	0	0	126	0	0	1	0	0
ITS1_Otu47	0	21	97	0	6	1	24	0
ITS1_Otu46	0	146	2	0	0	0	0	0
ITS1_Otu45	1	0	172	0	0	0	0	0
ITS1_Otu44	0	0	150	0	0	0	0	0
ITS1_Otu43	0	156	1	0	1	0	1	0
ITS1_Otu42	1	156	85	0	1	1	14	0
ITS1_Otu41	3	178	0	0	1	0	1	0
ITS1_Otu40	200	0	1	0	1	0	0	0
ITS1_Otu58	5	368	2	0	3	2	1141	0
ITS1_Otu59	0	0	98	0	0	0	0	0
ITS1_Otu50	0	0	109	0	1	10	0	0
ITS1_Otu51	109	1	1	0	1	1	0	0
ITS1_Otu52	24	30	20	0	24	22	30	0
ITS1_Otu53	1	44	67	0	0	0	0	0
ITS1_Otu54	1	145	1	0	0	0	0	0
ITS1_Otu55	2	63	105	0	4	0	0	0
ITS1_Otu56	110	0	0	0	0	0	0	0
ITS1_Otu57	1	0	96	0	0	0	0	0
ITS1_Otu8	12	2	9	0	4	4	7114	0
ITS1_Otu9	47	859	10	0	4862	5	9	0
ITS1_Otu6	106	18	7	0	1190	6	13	0
ITS1_Otu7	38	18095	46	0	25	27	28	0
ITS1_Otu4	33578	539	420	0	74	42	1470	0
ITS1_Otu5	68	28	37	0	28185	39	42	0
ITS1_Otu2	230	1141	163	0	3694	75622	25088	0
ITS1_Otu3	129	36663	133	0	117	54	72	0
ITS1_Otu1	26240	3860	70414	0	1793	276	37049	0
ITS1_Otu29	153	53	144	0	50	55	52	0
ITS1_Otu28	1	358	2	0	1	0	254	0
ITS1_Otu25	663	1	0	0	1	0	1	0
ITS1_Otu24	13	812	1	0	60	0	3	0
ITS1_Otu27	5	46	505	0	1	0	5	0
ITS1_Otu26	1	0	550	0	0	0	2	0
ITS1_Otu21	3	242	573	0	9	1	3	0
ITS1_Otu20	908	1	0	0	0	0	2	0
ITS1_Otu23	854	0	2	0	1	0	0	0
ITS1_Otu22	45	682	31	0	8	5	114	0
ITS1_Otu116	0	0	0	0	0	0	12	0
ITS1_Otu117	0	0	6	0	0	0	0	0
ITS1_Otu114	0	0	0	0	0	0	12	0
ITS1_Otu115	0	0	0	0	0	0	9	0
ITS1_Otu112	1	0	18	0	0	0	0	0
ITS1_Otu113	1	0	8	0	0	1	3	0
ITS1_Otu110	0	0	0	0	0	0	12	0
ITS1_Otu111	12	0	0	0	0	0	0	0
ITS1_Otu118	9	0	0	0	0	0	0	0
ITS1_Otu119	0	0	0	0	0	0	7	0
ITS1_Otu38	0	209	2	0	0	0	1	0
ITS1_Otu39	0	1	0	0	0	0	239	0
ITS1_Otu36	256	1	2	0	0	0	0	0
ITS1_Otu37	26	52	54	0	61	60	72	0
ITS1_Otu34	378	46	0	0	1	0	0	0
ITS1_Otu35	3	2	244	0	1	2	1	0
ITS1_Otu32	0	0	306	0	0	0	0	0
ITS1_Otu33	1	220	215	0	0	1	2	0
ITS1_Otu30	0	0	5	0	0	0	373	0
ITS1_Otu31	1	218	59	0	2	1	43	0
ITS1_Otu105	0	0	0	0	0	0	18	0
ITS1_Otu104	0	0	0	0	15	0	0	0
ITS1_Otu107	0	14	0	0	0	0	0	0
ITS1_Otu106	1	0	0	0	0	0	11	0
ITS1_Otu101	8	4	4	0	5	6	9	0
ITS1_Otu100	0	0	0	0	0	0	22	0
ITS1_Otu103	0	0	0	0	0	0	14	0
ITS1_Otu102	0	0	2	0	7	8	1	0
ITS1_Otu109	1	0	0	0	5	0	9	0
ITS1_Otu108	0	12	0	0	0	0	0	0
ITS1_Otu83	0	0	0	0	0	0	38	0
ITS1_Otu82	2	37	1	0	0	0	1	0
ITS1_Otu81	0	43	4	0	0	0	1	0
ITS1_Otu80	0	41	1	0	0	0	0	0
ITS1_Otu87	6	10	5	0	2	5	8	0
ITS1_Otu86	0	0	32	0	0	0	0	0
ITS1_Otu85	0	31	0	0	0	0	0	0
ITS1_Otu84	29	2	10	0	0	0	0	0
ITS1_Otu89	19	1	7	0	7	1	5	0
ITS1_Otu88	3	4	3	0	9	8	4	0
ITS1_Otu130	1	0	0	0	0	1	3	0
ITS1_Otu131	1	0	2	0	0	0	1	0
ITS1_Otu132	0	0	0	0	5	0	0	0
ITS1_Otu133	0	1	2	0	0	0	0	0
ITS1_Otu134	0	0	0	0	3	0	0	0
ITS1_Otu135	0	0	0	0	1	1	1	0
ITS1_Otu136	0	0	1	0	3	0	0	0
ITS1_Otu137	0	0	0	0	3	0	0	0
ITS1_Otu138	0	0	2	0	0	0	0	0
ITS1_Otu139	0	0	0	0	2	0	0	0
ITS1_Otu14	1577	163	13	0	28	4	163	0
ITS1_Otu15	1462	1	3	0	2	2	3	0
ITS1_Otu16	5	1617	125	0	20	4	128	0
ITS1_Otu17	1	3	3	0	1327	1	3	0
ITS1_Otu10	5459	68	345	0	234	2	8	0
ITS1_Otu11	8	4176	18	0	2	4	7	0
ITS1_Otu12	23	2348	25	0	23	10	259	0
ITS1_Otu13	2	108	45	0	8	1	1911	0
ITS1_Otu18	6	1212	5	0	1	6	2	0
ITS1_Otu19	1129	143	1	0	40	1	13	0
ITS1_Otu98	0	22	1	0	0	0	0	0
ITS1_Otu99	0	0	0	0	0	0	25	0
ITS1_Otu94	0	0	0	0	0	0	27	0
ITS1_Otu95	0	0	0	0	0	0	26	0
ITS1_Otu96	0	0	24	0	0	0	6	0
ITS1_Otu97	0	17	1	0	0	0	0	0
ITS1_Otu90	12	28	10	0	0	15	8	0
ITS1_Otu91	0	0	0	0	0	0	31	0
ITS1_Otu92	0	0	27	0	0	0	0	0
ITS1_Otu93	0	0	24	0	1	0	0	0
ITS2_Otu129	0	0	5	0	0	0	0	13
ITS2_Otu128	0	0	0	7	0	0	0	0
ITS2_Otu127	0	10	1	0	0	0	0	0
ITS2_Otu126	0	0	0	0	6	0	0	0
ITS2_Otu125	0	1	1	2	1	0	4	0
ITS2_Otu124	69	1	0	0	0	0	11	0
ITS2_Otu123	1	2	1	2	1	0	2	0
ITS2_Otu122	8	0	1	0	6	0	1	0
ITS2_Otu121	0	0	11	0	0	0	0	0
ITS2_Otu120	0	0	18	0	0	0	0	0
ITS2_Otu61	0	1	0	0	0	0	69	0
ITS2_Otu60	65	0	0	0	0	0	0	0
ITS2_Otu63	0	0	0	55	0	0	0	0
ITS2_Otu62	0	0	0	0	0	0	0	61
ITS2_Otu65	0	0	0	0	0	0	1	57
ITS2_Otu64	0	10	3	10	18	0	11	5
ITS2_Otu67	0	53	0	0	0	0	0	0
ITS2_Otu66	0	0	75	0	0	0	0	0
ITS2_Otu69	1	1	1	0	2	1	52	1
ITS2_Otu68	52	0	0	0	0	0	0	0
ITS2_Otu182	0	0	0	2	0	0	0	0
ITS2_Otu158	0	0	0	0	0	0	3	0
ITS2_Otu159	0	0	2	0	0	0	0	0
ITS2_Otu152	0	0	0	0	6	0	0	1
ITS2_Otu153	3	0	0	0	0	0	0	0
ITS2_Otu150	0	1	1	0	7	0	0	0
ITS2_Otu151	0	1	3	0	0	0	1	1
ITS2_Otu156	0	0	1	1	2	0	4	0
ITS2_Otu157	0	0	0	0	3	0	0	0
ITS2_Otu154	2	2	1	2	2	0	1	1
ITS2_Otu155	1	0	0	0	1	0	0	1
ITS2_Otu72	98	1	0	0	0	0	0	0
ITS2_Otu73	0	0	0	50	0	0	0	0
ITS2_Otu70	11	18	41	11	13	3	16	6
ITS2_Otu71	0	48	0	0	0	0	0	0
ITS2_Otu76	0	0	39	0	0	0	0	0
ITS2_Otu77	0	1	0	0	0	0	0	33
ITS2_Otu74	0	0	54	0	0	0	0	0
ITS2_Otu75	0	0	0	0	2	50	0	0
ITS2_Otu78	0	0	0	34	0	0	0	0
ITS2_Otu79	0	0	0	32	0	0	0	0
ITS2_Otu149	0	0	2	0	2	1	0	5
ITS2_Otu148	0	0	0	3	0	0	0	0
ITS2_Otu141	0	9	0	0	0	0	0	0
ITS2_Otu140	0	0	0	0	0	0	3	1
ITS2_Otu143	0	0	4	0	0	0	0	0
ITS2_Otu142	0	8	0	0	0	0	0	0
ITS2_Otu145	1	1	0	1	0	0	3	0
ITS2_Otu144	0	1	1	1	0	0	2	0
ITS2_Otu147	0	5	0	0	0	0	0	0
ITS2_Otu146	0	0	0	0	6	0	0	0
ITS2_Otu49	0	104	0	0	0	0	0	0
ITS2_Otu48	0	0	0	122	0	0	0	0
ITS2_Otu47	0	0	0	0	1	0	0	113
ITS2_Otu46	120	0	0	1	0	0	0	0
ITS2_Otu45	191	1	1	1	1	0	0	0
ITS2_Otu44	0	41	132	0	1	0	0	0
ITS2_Otu43	132	0	0	0	0	0	0	0
ITS2_Otu42	6	32	18	14	91	4	75	6
ITS2_Otu41	11	71	39	66	32	7	50	13
ITS2_Otu40	0	0	0	145	0	0	0	0
ITS2_Otu58	1	3	2	4	3	1	111	1
ITS2_Otu59	0	0	0	77	0	0	0	0
ITS2_Otu50	0	0	0	136	0	0	0	0
ITS2_Otu51	103	0	0	1	0	0	0	0
ITS2_Otu52	0	95	4	0	0	0	0	0
ITS2_Otu53	0	141	68	28	1	1	14	0
ITS2_Otu54	118	0	0	0	0	0	0	0
ITS2_Otu55	0	0	0	94	0	0	0	0
ITS2_Otu56	0	0	0	88	1	1	0	0
ITS2_Otu57	0	0	2	0	0	0	0	182
ITS2_Otu8	7878	15	3	8	4	1	8	4
ITS2_Otu9	0	0	0	0	3	0	3657	0
ITS2_Otu6	19694	154	287	290	25	8	346	11
ITS2_Otu7	311	7242	103	1	4	0	1	0
ITS2_Otu4	1	32	18	21	11	3	26	31205
ITS2_Otu5	943	501	12	11	31925	0	12	64
ITS2_Otu2	429	271	46	157	211	49792	3302	585
ITS2_Otu3	13501	701	31204	601	261	6	8336	10945
ITS2_Otu1	226	28182	16234	35300	9550	14	25318	2070
ITS2_Otu183	0	0	0	0	0	0	2	0
ITS2_Otu29	6	4	6	223	67	1	26	10
ITS2_Otu28	0	64	394	0	0	0	0	0
ITS2_Otu25	0	64	21	0	5	3	595	0
ITS2_Otu24	0	341	0	44	0	0	22	117
ITS2_Otu27	0	0	0	0	0	0	0	325
ITS2_Otu26	489	0	2	0	0	1	1	0
ITS2_Otu21	0	548	0	0	0	0	0	0
ITS2_Otu20	367	52	0	0	178	0	0	0
ITS2_Otu23	428	157	1	0	1	0	0	0
ITS2_Otu22	6	173	85	110	6	11	49	23
ITS2_Otu174	0	0	0	0	1	0	1	0
ITS2_Otu175	1	0	0	0	1	0	0	0
ITS2_Otu176	0	0	1	0	1	0	0	0
ITS2_Otu177	0	0	0	87	0	0	0	0
ITS2_Otu170	0	1	0	0	0	0	5	0
ITS2_Otu171	0	1	1	0	0	1	1	0
ITS2_Otu172	0	0	0	0	0	0	2	0
ITS2_Otu173	0	0	0	0	2	0	0	0
ITS2_Otu178	3	0	0	0	0	0	0	0
ITS2_Otu179	0	0	1	1	0	0	0	0
ITS2_Otu116	0	0	7	0	1	0	0	0
ITS2_Otu117	1	4	2	1	0	0	0	0
ITS2_Otu114	0	11	0	0	0	0	0	0
ITS2_Otu115	0	0	0	0	4	6	0	0
ITS2_Otu112	0	2	2	2	2	1	3	1
ITS2_Otu113	0	0	0	0	12	0	0	0
ITS2_Otu110	0	0	0	0	11	0	0	0
ITS2_Otu111	0	0	10	0	0	0	0	0
ITS2_Otu118	0	0	0	11	0	0	0	0
ITS2_Otu119	0	2	3	1	1	0	3	0
ITS2_Otu38	161	0	0	0	0	0	0	0
ITS2_Otu39	0	0	276	0	0	0	0	0
ITS2_Otu36	162	1	0	0	0	0	0	0
ITS2_Otu37	17	88	59	65	60	15	87	20
ITS2_Otu34	1	1	23	1	0	0	0	194
ITS2_Otu35	24	90	62	101	61	17	101	32
ITS2_Otu32	212	0	0	0	4	0	1	0
ITS2_Otu33	191	0	1	0	0	0	0	0
ITS2_Otu30	0	0	0	349	2	0	0	0
ITS2_Otu31	0	0	1	0	0	0	0	240
ITS2_Otu163	1	0	0	0	2	0	0	0
ITS2_Otu162	0	0	0	0	2	0	0	0
ITS2_Otu161	0	0	0	0	4	0	0	0
ITS2_Otu160	0	0	0	0	0	0	2	0
ITS2_Otu167	0	0	0	0	1	0	1	0
ITS2_Otu166	0	0	0	0	0	0	4	0
ITS2_Otu165	2	2	4	0	2	1	2	0
ITS2_Otu164	0	0	0	0	0	0	2	0
ITS2_Otu169	0	2	0	0	0	0	0	0
ITS2_Otu168	0	0	0	0	4	0	0	0
ITS2_Otu105	0	32	1	0	0	1	0	0
ITS2_Otu104	0	0	14	0	0	0	0	0
ITS2_Otu107	1	0	0	0	1	0	10	1
ITS2_Otu106	0	6	0	1	0	0	8	0
ITS2_Otu101	0	16	0	0	0	0	0	0
ITS2_Otu100	0	0	2	19	0	0	0	0
ITS2_Otu103	0	0	0	14	0	0	0	0
ITS2_Otu102	0	0	0	17	0	0	0	0
ITS2_Otu109	3	4	5	4	4	2	5	2
ITS2_Otu108	4	2	1	1	1	0	6	0
ITS2_Otu83	2	2	11	19	5	0	0	0
ITS2_Otu82	0	44	0	0	2	0	0	0
ITS2_Otu81	0	36	0	0	0	0	4	0
ITS2_Otu80	0	0	0	34	0	0	0	0
ITS2_Otu87	2	0	5	12	5	0	0	2
ITS2_Otu86	0	0	39	0	0	0	0	0
ITS2_Otu85	0	34	0	0	2	0	0	0
ITS2_Otu84	11	26	0	0	0	0	0	0
ITS2_Otu89	2	0	11	5	4	0	0	0
ITS2_Otu88	4	0	2	5	6	2	0	8
ITS2_Otu130	0	0	6	0	0	0	0	0
ITS2_Otu131	0	1	2	0	1	0	7	1
ITS2_Otu132	0	0	6	0	0	0	0	0
ITS2_Otu133	0	0	16	0	0	0	0	0
ITS2_Otu134	2	1	1	1	1	0	1	1
ITS2_Otu135	0	3	0	0	0	0	4	0
ITS2_Otu136	0	0	0	0	0	0	0	8
ITS2_Otu137	0	7	3	0	0	0	0	0
ITS2_Otu138	0	0	0	0	2	0	1	1
ITS2_Otu139	0	5	0	0	0	0	0	0
ITS2_Otu14	628	2	113	101	9	1	7	698
ITS2_Otu15	0	42	35	0	1	0	110	991
ITS2_Otu16	0	0	1	1138	0	0	0	0
ITS2_Otu17	0	1	0	1	1415	0	2	0
ITS2_Otu10	2022	2	27	4	10	0	5	0
ITS2_Otu11	0	1	0	0	1865	0	0	0
ITS2_Otu12	4	79	17	1869	2	0	2	10
ITS2_Otu13	1184	1	1	0	1	2	8	1
ITS2_Otu18	0	58	3	0	0	0	1	1870
ITS2_Otu19	0	622	45	2	0	0	4	0
ITS2_Otu181	0	0	0	0	2	0	0	0
ITS2_Otu180	0	0	0	0	0	2	0	0
ITS2_Otu98	1	0	0	0	1	5	0	8
ITS2_Otu99	4	1	1	3	13	1	0	2
ITS2_Otu94	2	3	4	3	3	0	5	1
ITS2_Otu95	0	0	0	0	0	0	26	0
ITS2_Otu96	7	4	7	2	1	2	2	1
ITS2_Otu97	0	29	0	0	0	0	0	0
ITS2_Otu90	1	4	2	2	5	0	17	4
ITS2_Otu91	0	20	0	0	0	0	0	0
ITS2_Otu92	1	2	3	3	7	2	9	0
ITS2_Otu93	0	0	19	0	0	0	0	0
18s_Otu8	28	60	148	53	16	7	9	2742
18s_Otu9	13	2	7	7	4	0	3	954
18s_Otu6	224	169	116	190	12648	56	77	148
18s_Otu7	153	66	1601	5699	218	20	57	132
18s_Otu4	385	174	204	308	142	96	141	46632
18s_Otu5	15338	548	96	164	85	39	58	195
18s_Otu2	2149	1085	744	1196	980	64764	952	1320
18s_Otu3	42829	2167	464	4539	276	179	201	7274
18s_Otu1	3677	62116	62937	53935	50979	1571	65048	5208
18s_Otu54	2	0	0	0	0	0	0	0
18s_Otu49	1	1	1	4	0	0	0	0
18s_Otu48	1	0	0	0	0	0	0	4
18s_Otu47	6	0	0	0	0	0	0	0
18s_Otu46	508	79	55	83	41	5	47	10
18s_Otu45	4	0	1	0	1	0	0	0
18s_Otu44	7	0	0	0	0	0	0	0
18s_Otu43	10	0	0	1	0	0	0	0
18s_Otu42	0	6	1	0	0	0	0	0
18s_Otu41	1	0	11	0	0	1	0	0
18s_Otu40	16	0	0	1	0	0	0	0
18s_Otu29	1	38	2	0	0	1	1	0
18s_Otu28	36	2	0	1	1	0	0	1
18s_Otu25	52	0	0	0	1	0	0	0
18s_Otu24	1	48	2	0	0	0	2	0
18s_Otu27	0	0	1	0	0	0	0	69
18s_Otu26	11	49	0	0	0	0	0	1
18s_Otu21	0	0	51	0	2	0	0	1
18s_Otu20	78	3	0	3	2	1	1	0
18s_Otu23	2	0	3	5	0	121	1	0
18s_Otu22	0	1	0	61	1	1	0	0
18s_Otu55	2	0	0	0	0	0	0	0
18s_Otu14	5	2	1	2	0	0	0	278
18s_Otu15	5	0	0	193	4	0	1	2
18s_Otu16	15	4	10	12	790	0	238	17
18s_Otu17	420	6	4	7	2	1	2	8
18s_Otu10	683	14	17	28	10	3	2	8
18s_Otu11	70	37	4	294	4	2	3	11
18s_Otu12	15	7	5	8	6	6	6	1495
18s_Otu13	5	72	153	79	4	1	5	11
18s_Otu50	6	0	0	0	0	0	0	0
18s_Otu51	0	0	1	4	0	0	1	0
18s_Otu52	0	0	0	0	0	0	0	8
18s_Otu53	0	0	0	0	0	0	0	2
18s_Otu18	2	1	201	5	2	8	0	4
18s_Otu19	1	85	2	2	0	1	2	2
18s_Otu56	0	0	0	0	0	0	2	0
18s_Otu38	14	3	1	1	0	0	0	0
18s_Otu39	0	0	0	0	0	0	0	11
18s_Otu36	0	0	0	12	0	0	0	0
18s_Otu37	0	0	0	0	0	0	0	15
18s_Otu34	1	17	0	0	1	0	0	0
18s_Otu35	16	0	0	0	0	0	1	0
18s_Otu32	0	0	0	0	0	0	0	24
18s_Otu33	1	19	0	1	0	0	0	0
18s_Otu30	0	0	31	1	1	0	0	0
18s_Otu31	22	0	1	0	0	0	0	0

## Sheet: otutable-combined-ITS1-ITS2
#OTUId	A4	A21	A25	A27	B20	G41	G48	G50
ITS1_Otu129	0	4	0	0	0	0	0	0
ITS1_Otu128	0	0	0	0	4	2	0	0
ITS1_Otu127	0	3	0	0	0	0	1	0
ITS1_Otu126	0	0	0	0	0	0	8	0
ITS1_Otu125	0	0	0	0	4	0	0	0
ITS1_Otu124	0	0	11	0	0	0	0	0
ITS1_Otu123	5	1	1	0	0	0	1	0
ITS1_Otu122	7	0	0	0	0	0	0	0
ITS1_Otu121	2	0	0	0	6	0	0	0
ITS1_Otu120	0	0	0	0	0	0	5	0
ITS1_Otu61	22	18	16	0	14	8	11	0
ITS1_Otu60	22	9	17	0	13	7	25	0
ITS1_Otu63	0	0	51	0	2	0	25	0
ITS1_Otu62	73	0	0	0	0	0	1	0
ITS1_Otu65	0	0	0	0	99	0	0	0
ITS1_Otu64	0	103	1	0	1	0	0	0
ITS1_Otu67	0	59	0	0	0	0	1	0
ITS1_Otu66	12	15	26	0	9	6	4	0
ITS1_Otu69	0	62	0	0	0	0	0	0
ITS1_Otu68	0	72	0	0	1	1	0	0
ITS1_Otu158	0	0	0	0	0	0	3	0
ITS1_Otu152	0	0	3	0	1	0	0	0
ITS1_Otu153	0	0	0	0	0	2	0	0
ITS1_Otu150	0	0	0	0	0	2	0	0
ITS1_Otu151	0	0	0	0	0	2	0	0
ITS1_Otu156	0	1	0	0	1	0	0	0
ITS1_Otu157	0	1	0	0	0	1	0	0
ITS1_Otu154	0	2	0	0	0	0	0	0
ITS1_Otu155	0	2	0	0	0	0	0	0
ITS1_Otu72	1	101	1	0	1	1	0	0
ITS1_Otu73	0	0	0	0	67	0	0	0
ITS1_Otu70	0	60	0	0	1	0	0	0
ITS1_Otu71	0	0	61	0	0	0	0	0
ITS1_Otu76	11	10	10	0	8	12	7	0
ITS1_Otu77	0	0	46	0	0	1	0	0
ITS1_Otu74	0	0	0	0	0	1	68	0
ITS1_Otu75	0	0	50	0	0	0	0	0
ITS1_Otu78	0	43	0	0	0	0	0	0
ITS1_Otu79	0	0	39	0	0	0	0	0
ITS1_Otu149	0	2	0	0	0	0	0	0
ITS1_Otu148	0	0	3	0	0	0	0	0
ITS1_Otu141	1	0	0	0	0	0	1	0
ITS1_Otu140	0	0	1	0	0	1	0	0
ITS1_Otu143	74	152	51	0	34137	47	102	0
ITS1_Otu142	1	0	1	0	0	0	0	0
ITS1_Otu145	0	1	0	0	1	0	0	0
ITS1_Otu144	0	0	1	0	1	0	2	0
ITS1_Otu147	0	0	0	0	2	0	0	0
ITS1_Otu146	0	0	0	0	0	0	3	0
ITS1_Otu49	1	82	1	0	1	0	52	0
ITS1_Otu48	0	0	126	0	0	1	0	0
ITS1_Otu47	0	21	97	0	6	1	24	0
ITS1_Otu46	0	146	2	0	0	0	0	0
ITS1_Otu45	1	0	172	0	0	0	0	0
ITS1_Otu44	0	0	150	0	0	0	0	0
ITS1_Otu43	0	156	1	0	1	0	1	0
ITS1_Otu42	1	156	85	0	1	1	14	0
ITS1_Otu41	3	178	0	0	1	0	1	0
ITS1_Otu40	200	0	1	0	1	0	0	0
ITS1_Otu58	5	368	2	0	3	2	1141	0
ITS1_Otu59	0	0	98	0	0	0	0	0
ITS1_Otu50	0	0	109	0	1	10	0	0
ITS1_Otu51	109	1	1	0	1	1	0	0
ITS1_Otu52	24	30	20	0	24	22	30	0
ITS1_Otu53	1	44	67	0	0	0	0	0
ITS1_Otu54	1	145	1	0	0	0	0	0
ITS1_Otu55	2	63	105	0	4	0	0	0
ITS1_Otu56	110	0	0	0	0	0	0	0
ITS1_Otu57	1	0	96	0	0	0	0	0
ITS1_Otu8	12	2	9	0	4	4	7114	0
ITS1_Otu9	47	859	10	0	4862	5	9	0
ITS1_Otu6	106	18	7	0	1190	6	13	0
ITS1_Otu7	38	18095	46	0	25	27	28	0
ITS1_Otu4	33578	539	420	0	74	42	1470	0
ITS1_Otu5	68	28	37	0	28185	39	42	0
ITS1_Otu2	230	1141	163	0	3694	75622	25088	0
ITS1_Otu3	129	36663	133	0	117	54	72	0
ITS1_Otu1	26240	3860	70414	0	1793	276	37049	0
ITS1_Otu29	153	53	144	0	50	55	52	0
ITS1_Otu28	1	358	2	0	1	0	254	0
ITS1_Otu25	663	1	0	0	1	0	1	0
ITS1_Otu24	13	812	1	0	60	0	3	0
ITS1_Otu27	5	46	505	0	1	0	5	0
ITS1_Otu26	1	0	550	0	0	0	2	0
ITS1_Otu21	3	242	573	0	9	1	3	0
ITS1_Otu20	908	1	0	0	0	0	2	0
ITS1_Otu23	854	0	2	0	1	0	0	0
ITS1_Otu22	45	682	31	0	8	5	114	0
ITS1_Otu116	0	0	0	0	0	0	12	0
ITS1_Otu117	0	0	6	0	0	0	0	0
ITS1_Otu114	0	0	0	0	0	0	12	0
ITS1_Otu115	0	0	0	0	0	0	9	0
ITS1_Otu112	1	0	18	0	0	0	0	0
ITS1_Otu113	1	0	8	0	0	1	3	0
ITS1_Otu110	0	0	0	0	0	0	12	0
ITS1_Otu111	12	0	0	0	0	0	0	0
ITS1_Otu118	9	0	0	0	0	0	0	0
ITS1_Otu119	0	0	0	0	0	0	7	0
ITS1_Otu38	0	209	2	0	0	0	1	0
ITS1_Otu39	0	1	0	0	0	0	239	0
ITS1_Otu36	256	1	2	0	0	0	0	0
ITS1_Otu37	26	52	54	0	61	60	72	0
ITS1_Otu34	378	46	0	0	1	0	0	0
ITS1_Otu35	3	2	244	0	1	2	1	0
ITS1_Otu32	0	0	306	0	0	0	0	0
ITS1_Otu33	1	220	215	0	0	1	2	0
ITS1_Otu30	0	0	5	0	0	0	373	0
ITS1_Otu31	1	218	59	0	2	1	43	0
ITS1_Otu105	0	0	0	0	0	0	18	0
ITS1_Otu104	0	0	0	0	15	0	0	0
ITS1_Otu107	0	14	0	0	0	0	0	0
ITS1_Otu106	1	0	0	0	0	0	11	0
ITS1_Otu101	8	4	4	0	5	6	9	0
ITS1_Otu100	0	0	0	0	0	0	22	0
ITS1_Otu103	0	0	0	0	0	0	14	0
ITS1_Otu102	0	0	2	0	7	8	1	0
ITS1_Otu109	1	0	0	0	5	0	9	0
ITS1_Otu108	0	12	0	0	0	0	0	0
ITS1_Otu83	0	0	0	0	0	0	38	0
ITS1_Otu82	2	37	1	0	0	0	1	0
ITS1_Otu81	0	43	4	0	0	0	1	0
ITS1_Otu80	0	41	1	0	0	0	0	0
ITS1_Otu87	6	10	5	0	2	5	8	0
ITS1_Otu86	0	0	32	0	0	0	0	0
ITS1_Otu85	0	31	0	0	0	0	0	0
ITS1_Otu84	29	2	10	0	0	0	0	0
ITS1_Otu89	19	1	7	0	7	1	5	0
ITS1_Otu88	3	4	3	0	9	8	4	0
ITS1_Otu130	1	0	0	0	0	1	3	0
ITS1_Otu131	1	0	2	0	0	0	1	0
ITS1_Otu132	0	0	0	0	5	0	0	0
ITS1_Otu133	0	1	2	0	0	0	0	0
ITS1_Otu134	0	0	0	0	3	0	0	0
ITS1_Otu135	0	0	0	0	1	1	1	0
ITS1_Otu136	0	0	1	0	3	0	0	0
ITS1_Otu137	0	0	0	0	3	0	0	0
ITS1_Otu138	0	0	2	0	0	0	0	0
ITS1_Otu139	0	0	0	0	2	0	0	0
ITS1_Otu14	1577	163	13	0	28	4	163	0
ITS1_Otu15	1462	1	3	0	2	2	3	0
ITS1_Otu16	5	1617	125	0	20	4	128	0
ITS1_Otu17	1	3	3	0	1327	1	3	0
ITS1_Otu10	5459	68	345	0	234	2	8	0
ITS1_Otu11	8	4176	18	0	2	4	7	0
ITS1_Otu12	23	2348	25	0	23	10	259	0
ITS1_Otu13	2	108	45	0	8	1	1911	0
ITS1_Otu18	6	1212	5	0	1	6	2	0
ITS1_Otu19	1129	143	1	0	40	1	13	0
ITS1_Otu98	0	22	1	0	0	0	0	0
ITS1_Otu99	0	0	0	0	0	0	25	0
ITS1_Otu94	0	0	0	0	0	0	27	0
ITS1_Otu95	0	0	0	0	0	0	26	0
ITS1_Otu96	0	0	24	0	0	0	6	0
ITS1_Otu97	0	17	1	0	0	0	0	0
ITS1_Otu90	12	28	10	0	0	15	8	0
ITS1_Otu91	0	0	0	0	0	0	31	0
ITS1_Otu92	0	0	27	0	0	0	0	0
ITS1_Otu93	0	0	24	0	1	0	0	0
ITS2_Otu129	0	0	5	0	0	0	0	13
ITS2_Otu128	0	0	0	7	0	0	0	0
ITS2_Otu127	0	10	1	0	0	0	0	0
ITS2_Otu126	0	0	0	0	6	0	0	0
ITS2_Otu125	0	1	1	2	1	0	4	0
ITS2_Otu124	69	1	0	0	0	0	11	0
ITS2_Otu123	1	2	1	2	1	0	2	0
ITS2_Otu122	8	0	1	0	6	0	1	0
ITS2_Otu121	0	0	11	0	0	0	0	0
ITS2_Otu120	0	0	18	0	0	0	0	0
ITS2_Otu61	0	1	0	0	0	0	69	0
ITS2_Otu60	65	0	0	0	0	0	0	0
ITS2_Otu63	0	0	0	55	0	0	0	0
ITS2_Otu62	0	0	0	0	0	0	0	61
ITS2_Otu65	0	0	0	0	0	0	1	57
ITS2_Otu64	0	10	3	10	18	0	11	5
ITS2_Otu67	0	53	0	0	0	0	0	0
ITS2_Otu66	0	0	75	0	0	0	0	0
ITS2_Otu69	1	1	1	0	2	1	52	1
ITS2_Otu68	52	0	0	0	0	0	0	0
ITS2_Otu182	0	0	0	2	0	0	0	0
ITS2_Otu158	0	0	0	0	0	0	3	0
ITS2_Otu159	0	0	2	0	0	0	0	0
ITS2_Otu152	0	0	0	0	6	0	0	1
ITS2_Otu153	3	0	0	0	0	0	0	0
ITS2_Otu150	0	1	1	0	7	0	0	0
ITS2_Otu151	0	1	3	0	0	0	1	1
ITS2_Otu156	0	0	1	1	2	0	4	0
ITS2_Otu157	0	0	0	0	3	0	0	0
ITS2_Otu154	2	2	1	2	2	0	1	1
ITS2_Otu155	1	0	0	0	1	0	0	1
ITS2_Otu72	98	1	0	0	0	0	0	0
ITS2_Otu73	0	0	0	50	0	0	0	0
ITS2_Otu70	11	18	41	11	13	3	16	6
ITS2_Otu71	0	48	0	0	0	0	0	0
ITS2_Otu76	0	0	39	0	0	0	0	0
ITS2_Otu77	0	1	0	0	0	0	0	33
ITS2_Otu74	0	0	54	0	0	0	0	0
ITS2_Otu75	0	0	0	0	2	50	0	0
ITS2_Otu78	0	0	0	34	0	0	0	0
ITS2_Otu79	0	0	0	32	0	0	0	0
ITS2_Otu149	0	0	2	0	2	1	0	5
ITS2_Otu148	0	0	0	3	0	0	0	0
ITS2_Otu141	0	9	0	0	0	0	0	0
ITS2_Otu140	0	0	0	0	0	0	3	1
ITS2_Otu143	0	0	4	0	0	0	0	0
ITS2_Otu142	0	8	0	0	0	0	0	0
ITS2_Otu145	1	1	0	1	0	0	3	0
ITS2_Otu144	0	1	1	1	0	0	2	0
ITS2_Otu147	0	5	0	0	0	0	0	0
ITS2_Otu146	0	0	0	0	6	0	0	0
ITS2_Otu49	0	104	0	0	0	0	0	0
ITS2_Otu48	0	0	0	122	0	0	0	0
ITS2_Otu47	0	0	0	0	1	0	0	113
ITS2_Otu46	120	0	0	1	0	0	0	0
ITS2_Otu45	191	1	1	1	1	0	0	0
ITS2_Otu44	0	41	132	0	1	0	0	0
ITS2_Otu43	132	0	0	0	0	0	0	0
ITS2_Otu42	6	32	18	14	91	4	75	6
ITS2_Otu41	11	71	39	66	32	7	50	13
ITS2_Otu40	0	0	0	145	0	0	0	0
ITS2_Otu58	1	3	2	4	3	1	111	1
ITS2_Otu59	0	0	0	77	0	0	0	0
ITS2_Otu50	0	0	0	136	0	0	0	0
ITS2_Otu51	103	0	0	1	0	0	0	0
ITS2_Otu52	0	95	4	0	0	0	0	0
ITS2_Otu53	0	141	68	28	1	1	14	0
ITS2_Otu54	118	0	0	0	0	0	0	0
ITS2_Otu55	0	0	0	94	0	0	0	0
ITS2_Otu56	0	0	0	88	1	1	0	0
ITS2_Otu57	0	0	2	0	0	0	0	182
ITS2_Otu8	7878	15	3	8	4	1	8	4
ITS2_Otu9	0	0	0	0	3	0	3657	0
ITS2_Otu6	19694	154	287	290	25	8	346	11
ITS2_Otu7	311	7242	103	1	4	0	1	0
ITS2_Otu4	1	32	18	21	11	3	26	31205
ITS2_Otu5	943	501	12	11	31925	0	12	64
ITS2_Otu2	429	271	46	157	211	49792	3302	585
ITS2_Otu3	13501	701	31204	601	261	6	8336	10945
ITS2_Otu1	226	28182	16234	35300	9550	14	25318	2070
ITS2_Otu183	0	0	0	0	0	0	2	0
ITS2_Otu29	6	4	6	223	67	1	26	10
ITS2_Otu28	0	64	394	0	0	0	0	0
ITS2_Otu25	0	64	21	0	5	3	595	0
ITS2_Otu24	0	341	0	44	0	0	22	117
ITS2_Otu27	0	0	0	0	0	0	0	325
ITS2_Otu26	489	0	2	0	0	1	1	0
ITS2_Otu21	0	548	0	0	0	0	0	0
ITS2_Otu20	367	52	0	0	178	0	0	0
ITS2_Otu23	428	157	1	0	1	0	0	0
ITS2_Otu22	6	173	85	110	6	11	49	23
ITS2_Otu174	0	0	0	0	1	0	1	0
ITS2_Otu175	1	0	0	0	1	0	0	0
ITS2_Otu176	0	0	1	0	1	0	0	0
ITS2_Otu177	0	0	0	87	0	0	0	0
ITS2_Otu170	0	1	0	0	0	0	5	0
ITS2_Otu171	0	1	1	0	0	1	1	0
ITS2_Otu172	0	0	0	0	0	0	2	0
ITS2_Otu173	0	0	0	0	2	0	0	0
ITS2_Otu178	3	0	0	0	0	0	0	0
ITS2_Otu179	0	0	1	1	0	0	0	0
ITS2_Otu116	0	0	7	0	1	0	0	0
ITS2_Otu117	1	4	2	1	0	0	0	0
ITS2_Otu114	0	11	0	0	0	0	0	0
ITS2_Otu115	0	0	0	0	4	6	0	0
ITS2_Otu112	0	2	2	2	2	1	3	1
ITS2_Otu113	0	0	0	0	12	0	0	0
ITS2_Otu110	0	0	0	0	11	0	0	0
ITS2_Otu111	0	0	10	0	0	0	0	0
ITS2_Otu118	0	0	0	11	0	0	0	0
ITS2_Otu119	0	2	3	1	1	0	3	0
ITS2_Otu38	161	0	0	0	0	0	0	0
ITS2_Otu39	0	0	276	0	0	0	0	0
ITS2_Otu36	162	1	0	0	0	0	0	0
ITS2_Otu37	17	88	59	65	60	15	87	20
ITS2_Otu34	1	1	23	1	0	0	0	194
ITS2_Otu35	24	90	62	101	61	17	101	32
ITS2_Otu32	212	0	0	0	4	0	1	0
ITS2_Otu33	191	0	1	0	0	0	0	0
ITS2_Otu30	0	0	0	349	2	0	0	0
ITS2_Otu31	0	0	1	0	0	0	0	240
ITS2_Otu163	1	0	0	0	2	0	0	0
ITS2_Otu162	0	0	0	0	2	0	0	0
ITS2_Otu161	0	0	0	0	4	0	0	0
ITS2_Otu160	0	0	0	0	0	0	2	0
ITS2_Otu167	0	0	0	0	1	0	1	0
ITS2_Otu166	0	0	0	0	0	0	4	0
ITS2_Otu165	2	2	4	0	2	1	2	0
ITS2_Otu164	0	0	0	0	0	0	2	0
ITS2_Otu169	0	2	0	0	0	0	0	0
ITS2_Otu168	0	0	0	0	4	0	0	0
ITS2_Otu105	0	32	1	0	0	1	0	0
ITS2_Otu104	0	0	14	0	0	0	0	0
ITS2_Otu107	1	0	0	0	1	0	10	1
ITS2_Otu106	0	6	0	1	0	0	8	0
ITS2_Otu101	0	16	0	0	0	0	0	0
ITS2_Otu100	0	0	2	19	0	0	0	0
ITS2_Otu103	0	0	0	14	0	0	0	0
ITS2_Otu102	0	0	0	17	0	0	0	0
ITS2_Otu109	3	4	5	4	4	2	5	2
ITS2_Otu108	4	2	1	1	1	0	6	0
ITS2_Otu83	2	2	11	19	5	0	0	0
ITS2_Otu82	0	44	0	0	2	0	0	0
ITS2_Otu81	0	36	0	0	0	0	4	0
ITS2_Otu80	0	0	0	34	0	0	0	0
ITS2_Otu87	2	0	5	12	5	0	0	2
ITS2_Otu86	0	0	39	0	0	0	0	0
ITS2_Otu85	0	34	0	0	2	0	0	0
ITS2_Otu84	11	26	0	0	0	0	0	0
ITS2_Otu89	2	0	11	5	4	0	0	0
ITS2_Otu88	4	0	2	5	6	2	0	8
ITS2_Otu130	0	0	6	0	0	0	0	0
ITS2_Otu131	0	1	2	0	1	0	7	1
ITS2_Otu132	0	0	6	0	0	0	0	0
ITS2_Otu133	0	0	16	0	0	0	0	0
ITS2_Otu134	2	1	1	1	1	0	1	1
ITS2_Otu135	0	3	0	0	0	0	4	0
ITS2_Otu136	0	0	0	0	0	0	0	8
ITS2_Otu137	0	7	3	0	0	0	0	0
ITS2_Otu138	0	0	0	0	2	0	1	1
ITS2_Otu139	0	5	0	0	0	0	0	0
ITS2_Otu14	628	2	113	101	9	1	7	698
ITS2_Otu15	0	42	35	0	1	0	110	991
ITS2_Otu16	0	0	1	1138	0	0	0	0
ITS2_Otu17	0	1	0	1	1415	0	2	0
ITS2_Otu10	2022	2	27	4	10	0	5	0
ITS2_Otu11	0	1	0	0	1865	0	0	0
ITS2_Otu12	4	79	17	1869	2	0	2	10
ITS2_Otu13	1184	1	1	0	1	2	8	1
ITS2_Otu18	0	58	3	0	0	0	1	1870
ITS2_Otu19	0	622	45	2	0	0	4	0
ITS2_Otu181	0	0	0	0	2	0	0	0
ITS2_Otu180	0	0	0	0	0	2	0	0
ITS2_Otu98	1	0	0	0	1	5	0	8
ITS2_Otu99	4	1	1	3	13	1	0	2
ITS2_Otu94	2	3	4	3	3	0	5	1
ITS2_Otu95	0	0	0	0	0	0	26	0
ITS2_Otu96	7	4	7	2	1	2	2	1
ITS2_Otu97	0	29	0	0	0	0	0	0
ITS2_Otu90	1	4	2	2	5	0	17	4
ITS2_Otu91	0	20	0	0	0	0	0	0
ITS2_Otu92	1	2	3	3	7	2	9	0
ITS2_Otu93	0	0	19	0	0	0	0	0

## Sheet: otutable-combined-ITS1-18S
#OTUId	A4	A21	A25	A27	B20	G41	G48	G50
ITS1_Otu129	0	4	0	0	0	0	0	0
ITS1_Otu128	0	0	0	0	4	2	0	0
ITS1_Otu127	0	3	0	0	0	0	1	0
ITS1_Otu126	0	0	0	0	0	0	8	0
ITS1_Otu125	0	0	0	0	4	0	0	0
ITS1_Otu124	0	0	11	0	0	0	0	0
ITS1_Otu123	5	1	1	0	0	0	1	0
ITS1_Otu122	7	0	0	0	0	0	0	0
ITS1_Otu121	2	0	0	0	6	0	0	0
ITS1_Otu120	0	0	0	0	0	0	5	0
ITS1_Otu61	22	18	16	0	14	8	11	0
ITS1_Otu60	22	9	17	0	13	7	25	0
ITS1_Otu63	0	0	51	0	2	0	25	0
ITS1_Otu62	73	0	0	0	0	0	1	0
ITS1_Otu65	0	0	0	0	99	0	0	0
ITS1_Otu64	0	103	1	0	1	0	0	0
ITS1_Otu67	0	59	0	0	0	0	1	0
ITS1_Otu66	12	15	26	0	9	6	4	0
ITS1_Otu69	0	62	0	0	0	0	0	0
ITS1_Otu68	0	72	0	0	1	1	0	0
ITS1_Otu158	0	0	0	0	0	0	3	0
ITS1_Otu152	0	0	3	0	1	0	0	0
ITS1_Otu153	0	0	0	0	0	2	0	0
ITS1_Otu150	0	0	0	0	0	2	0	0
ITS1_Otu151	0	0	0	0	0	2	0	0
ITS1_Otu156	0	1	0	0	1	0	0	0
ITS1_Otu157	0	1	0	0	0	1	0	0
ITS1_Otu154	0	2	0	0	0	0	0	0
ITS1_Otu155	0	2	0	0	0	0	0	0
ITS1_Otu72	1	101	1	0	1	1	0	0
ITS1_Otu73	0	0	0	0	67	0	0	0
ITS1_Otu70	0	60	0	0	1	0	0	0
ITS1_Otu71	0	0	61	0	0	0	0	0
ITS1_Otu76	11	10	10	0	8	12	7	0
ITS1_Otu77	0	0	46	0	0	1	0	0
ITS1_Otu74	0	0	0	0	0	1	68	0
ITS1_Otu75	0	0	50	0	0	0	0	0
ITS1_Otu78	0	43	0	0	0	0	0	0
ITS1_Otu79	0	0	39	0	0	0	0	0
ITS1_Otu149	0	2	0	0	0	0	0	0
ITS1_Otu148	0	0	3	0	0	0	0	0
ITS1_Otu141	1	0	0	0	0	0	1	0
ITS1_Otu140	0	0	1	0	0	1	0	0
ITS1_Otu143	74	152	51	0	34137	47	102	0
ITS1_Otu142	1	0	1	0	0	0	0	0
ITS1_Otu145	0	1	0	0	1	0	0	0
ITS1_Otu144	0	0	1	0	1	0	2	0
ITS1_Otu147	0	0	0	0	2	0	0	0
ITS1_Otu146	0	0	0	0	0	0	3	0
ITS1_Otu49	1	82	1	0	1	0	52	0
ITS1_Otu48	0	0	126	0	0	1	0	0
ITS1_Otu47	0	21	97	0	6	1	24	0
ITS1_Otu46	0	146	2	0	0	0	0	0
ITS1_Otu45	1	0	172	0	0	0	0	0
ITS1_Otu44	0	0	150	0	0	0	0	0
ITS1_Otu43	0	156	1	0	1	0	1	0
ITS1_Otu42	1	156	85	0	1	1	14	0
ITS1_Otu41	3	178	0	0	1	0	1	0
ITS1_Otu40	200	0	1	0	1	0	0	0
ITS1_Otu58	5	368	2	0	3	2	1141	0
ITS1_Otu59	0	0	98	0	0	0	0	0
ITS1_Otu50	0	0	109	0	1	10	0	0
ITS1_Otu51	109	1	1	0	1	1	0	0
ITS1_Otu52	24	30	20	0	24	22	30	0
ITS1_Otu53	1	44	67	0	0	0	0	0
ITS1_Otu54	1	145	1	0	0	0	0	0
ITS1_Otu55	2	63	105	0	4	0	0	0
ITS1_Otu56	110	0	0	0	0	0	0	0
ITS1_Otu57	1	0	96	0	0	0	0	0
ITS1_Otu8	12	2	9	0	4	4	7114	0
ITS1_Otu9	47	859	10	0	4862	5	9	0
ITS1_Otu6	106	18	7	0	1190	6	13	0
ITS1_Otu7	38	18095	46	0	25	27	28	0
ITS1_Otu4	33578	539	420	0	74	42	1470	0
ITS1_Otu5	68	28	37	0	28185	39	42	0
ITS1_Otu2	230	1141	163	0	3694	75622	25088	0
ITS1_Otu3	129	36663	133	0	117	54	72	0
ITS1_Otu1	26240	3860	70414	0	1793	276	37049	0
ITS1_Otu29	153	53	144	0	50	55	52	0
ITS1_Otu28	1	358	2	0	1	0	254	0
ITS1_Otu25	663	1	0	0	1	0	1	0
ITS1_Otu24	13	812	1	0	60	0	3	0
ITS1_Otu27	5	46	505	0	1	0	5	0
ITS1_Otu26	1	0	550	0	0	0	2	0
ITS1_Otu21	3	242	573	0	9	1	3	0
ITS1_Otu20	908	1	0	0	0	0	2	0
ITS1_Otu23	854	0	2	0	1	0	0	0
ITS1_Otu22	45	682	31	0	8	5	114	0
ITS1_Otu116	0	0	0	0	0	0	12	0
ITS1_Otu117	0	0	6	0	0	0	0	0
ITS1_Otu114	0	0	0	0	0	0	12	0
ITS1_Otu115	0	0	0	0	0	0	9	0
ITS1_Otu112	1	0	18	0	0	0	0	0
ITS1_Otu113	1	0	8	0	0	1	3	0
ITS1_Otu110	0	0	0	0	0	0	12	0
ITS1_Otu111	12	0	0	0	0	0	0	0
ITS1_Otu118	9	0	0	0	0	0	0	0
ITS1_Otu119	0	0	0	0	0	0	7	0
ITS1_Otu38	0	209	2	0	0	0	1	0
ITS1_Otu39	0	1	0	0	0	0	239	0
ITS1_Otu36	256	1	2	0	0	0	0	0
ITS1_Otu37	26	52	54	0	61	60	72	0
ITS1_Otu34	378	46	0	0	1	0	0	0
ITS1_Otu35	3	2	244	0	1	2	1	0
ITS1_Otu32	0	0	306	0	0	0	0	0
ITS1_Otu33	1	220	215	0	0	1	2	0
ITS1_Otu30	0	0	5	0	0	0	373	0
ITS1_Otu31	1	218	59	0	2	1	43	0
ITS1_Otu105	0	0	0	0	0	0	18	0
ITS1_Otu104	0	0	0	0	15	0	0	0
ITS1_Otu107	0	14	0	0	0	0	0	0
ITS1_Otu106	1	0	0	0	0	0	11	0
ITS1_Otu101	8	4	4	0	5	6	9	0
ITS1_Otu100	0	0	0	0	0	0	22	0
ITS1_Otu103	0	0	0	0	0	0	14	0
ITS1_Otu102	0	0	2	0	7	8	1	0
ITS1_Otu109	1	0	0	0	5	0	9	0
ITS1_Otu108	0	12	0	0	0	0	0	0
ITS1_Otu83	0	0	0	0	0	0	38	0
ITS1_Otu82	2	37	1	0	0	0	1	0
ITS1_Otu81	0	43	4	0	0	0	1	0
ITS1_Otu80	0	41	1	0	0	0	0	0
ITS1_Otu87	6	10	5	0	2	5	8	0
ITS1_Otu86	0	0	32	0	0	0	0	0
ITS1_Otu85	0	31	0	0	0	0	0	0
ITS1_Otu84	29	2	10	0	0	0	0	0
ITS1_Otu89	19	1	7	0	7	1	5	0
ITS1_Otu88	3	4	3	0	9	8	4	0
ITS1_Otu130	1	0	0	0	0	1	3	0
ITS1_Otu131	1	0	2	0	0	0	1	0
ITS1_Otu132	0	0	0	0	5	0	0	0
ITS1_Otu133	0	1	2	0	0	0	0	0
ITS1_Otu134	0	0	0	0	3	0	0	0
ITS1_Otu135	0	0	0	0	1	1	1	0
ITS1_Otu136	0	0	1	0	3	0	0	0
ITS1_Otu137	0	0	0	0	3	0	0	0
ITS1_Otu138	0	0	2	0	0	0	0	0
ITS1_Otu139	0	0	0	0	2	0	0	0
ITS1_Otu14	1577	163	13	0	28	4	163	0
ITS1_Otu15	1462	1	3	0	2	2	3	0
ITS1_Otu16	5	1617	125	0	20	4	128	0
ITS1_Otu17	1	3	3	0	1327	1	3	0
ITS1_Otu10	5459	68	345	0	234	2	8	0
ITS1_Otu11	8	4176	18	0	2	4	7	0
ITS1_Otu12	23	2348	25	0	23	10	259	0
ITS1_Otu13	2	108	45	0	8	1	1911	0
ITS1_Otu18	6	1212	5	0	1	6	2	0
ITS1_Otu19	1129	143	1	0	40	1	13	0
ITS1_Otu98	0	22	1	0	0	0	0	0
ITS1_Otu99	0	0	0	0	0	0	25	0
ITS1_Otu94	0	0	0	0	0	0	27	0
ITS1_Otu95	0	0	0	0	0	0	26	0
ITS1_Otu96	0	0	24	0	0	0	6	0
ITS1_Otu97	0	17	1	0	0	0	0	0
ITS1_Otu90	12	28	10	0	0	15	8	0
ITS1_Otu91	0	0	0	0	0	0	31	0
ITS1_Otu92	0	0	27	0	0	0	0	0
ITS1_Otu93	0	0	24	0	1	0	0	0
18s_Otu8	28	60	148	53	16	7	9	2742
18s_Otu9	13	2	7	7	4	0	3	954
18s_Otu6	224	169	116	190	12648	56	77	148
18s_Otu7	153	66	1601	5699	218	20	57	132
18s_Otu4	385	174	204	308	142	96	141	46632
18s_Otu5	15338	548	96	164	85	39	58	195
18s_Otu2	2149	1085	744	1196	980	64764	952	1320
18s_Otu3	42829	2167	464	4539	276	179	201	7274
18s_Otu1	3677	62116	62937	53935	50979	1571	65048	5208
18s_Otu54	2	0	0	0	0	0	0	0
18s_Otu49	1	1	1	4	0	0	0	0
18s_Otu48	1	0	0	0	0	0	0	4
18s_Otu47	6	0	0	0	0	0	0	0
18s_Otu46	508	79	55	83	41	5	47	10
18s_Otu45	4	0	1	0	1	0	0	0
18s_Otu44	7	0	0	0	0	0	0	0
18s_Otu43	10	0	0	1	0	0	0	0
18s_Otu42	0	6	1	0	0	0	0	0
18s_Otu41	1	0	11	0	0	1	0	0
18s_Otu40	16	0	0	1	0	0	0	0
18s_Otu29	1	38	2	0	0	1	1	0
18s_Otu28	36	2	0	1	1	0	0	1
18s_Otu25	52	0	0	0	1	0	0	0
18s_Otu24	1	48	2	0	0	0	2	0
18s_Otu27	0	0	1	0	0	0	0	69
18s_Otu26	11	49	0	0	0	0	0	1
18s_Otu21	0	0	51	0	2	0	0	1
18s_Otu20	78	3	0	3	2	1	1	0
18s_Otu23	2	0	3	5	0	121	1	0
18s_Otu22	0	1	0	61	1	1	0	0
18s_Otu55	2	0	0	0	0	0	0	0
18s_Otu14	5	2	1	2	0	0	0	278
18s_Otu15	5	0	0	193	4	0	1	2
18s_Otu16	15	4	10	12	790	0	238	17
18s_Otu17	420	6	4	7	2	1	2	8
18s_Otu10	683	14	17	28	10	3	2	8
18s_Otu11	70	37	4	294	4	2	3	11
18s_Otu12	15	7	5	8	6	6	6	1495
18s_Otu13	5	72	153	79	4	1	5	11
18s_Otu50	6	0	0	0	0	0	0	0
18s_Otu51	0	0	1	4	0	0	1	0
18s_Otu52	0	0	0	0	0	0	0	8
18s_Otu53	0	0	0	0	0	0	0	2
18s_Otu18	2	1	201	5	2	8	0	4
18s_Otu19	1	85	2	2	0	1	2	2
18s_Otu56	0	0	0	0	0	0	2	0
18s_Otu38	14	3	1	1	0	0	0	0
18s_Otu39	0	0	0	0	0	0	0	11
18s_Otu36	0	0	0	12	0	0	0	0
18s_Otu37	0	0	0	0	0	0	0	15
18s_Otu34	1	17	0	0	1	0	0	0
18s_Otu35	16	0	0	0	0	0	1	0
18s_Otu32	0	0	0	0	0	0	0	24
18s_Otu33	1	19	0	1	0	0	0	0
18s_Otu30	0	0	31	1	1	0	0	0
18s_Otu31	22	0	1	0	0	0	0	0

## Sheet: otutable-combined-ITS2-18S
#OTUId	A4	A21	A25	A27	B20	G41	G48	G50
ITS2_Otu129	0	0	5	0	0	0	0	13
ITS2_Otu128	0	0	0	7	0	0	0	0
ITS2_Otu127	0	10	1	0	0	0	0	0
ITS2_Otu126	0	0	0	0	6	0	0	0
ITS2_Otu125	0	1	1	2	1	0	4	0
ITS2_Otu124	69	1	0	0	0	0	11	0
ITS2_Otu123	1	2	1	2	1	0	2	0
ITS2_Otu122	8	0	1	0	6	0	1	0
ITS2_Otu121	0	0	11	0	0	0	0	0
ITS2_Otu120	0	0	18	0	0	0	0	0
ITS2_Otu61	0	1	0	0	0	0	69	0
ITS2_Otu60	65	0	0	0	0	0	0	0
ITS2_Otu63	0	0	0	55	0	0	0	0
ITS2_Otu62	0	0	0	0	0	0	0	61
ITS2_Otu65	0	0	0	0	0	0	1	57
ITS2_Otu64	0	10	3	10	18	0	11	5
ITS2_Otu67	0	53	0	0	0	0	0	0
ITS2_Otu66	0	0	75	0	0	0	0	0
ITS2_Otu69	1	1	1	0	2	1	52	1
ITS2_Otu68	52	0	0	0	0	0	0	0
ITS2_Otu182	0	0	0	2	0	0	0	0
ITS2_Otu158	0	0	0	0	0	0	3	0
ITS2_Otu159	0	0	2	0	0	0	0	0
ITS2_Otu152	0	0	0	0	6	0	0	1
ITS2_Otu153	3	0	0	0	0	0	0	0
ITS2_Otu150	0	1	1	0	7	0	0	0
ITS2_Otu151	0	1	3	0	0	0	1	1
ITS2_Otu156	0	0	1	1	2	0	4	0
ITS2_Otu157	0	0	0	0	3	0	0	0
ITS2_Otu154	2	2	1	2	2	0	1	1
ITS2_Otu155	1	0	0	0	1	0	0	1
ITS2_Otu72	98	1	0	0	0	0	0	0
ITS2_Otu73	0	0	0	50	0	0	0	0
ITS2_Otu70	11	18	41	11	13	3	16	6
ITS2_Otu71	0	48	0	0	0	0	0	0
ITS2_Otu76	0	0	39	0	0	0	0	0
ITS2_Otu77	0	1	0	0	0	0	0	33
ITS2_Otu74	0	0	54	0	0	0	0	0
ITS2_Otu75	0	0	0	0	2	50	0	0
ITS2_Otu78	0	0	0	34	0	0	0	0
ITS2_Otu79	0	0	0	32	0	0	0	0
ITS2_Otu149	0	0	2	0	2	1	0	5
ITS2_Otu148	0	0	0	3	0	0	0	0
ITS2_Otu141	0	9	0	0	0	0	0	0
ITS2_Otu140	0	0	0	0	0	0	3	1
ITS2_Otu143	0	0	4	0	0	0	0	0
ITS2_Otu142	0	8	0	0	0	0	0	0
ITS2_Otu145	1	1	0	1	0	0	3	0
ITS2_Otu144	0	1	1	1	0	0	2	0
ITS2_Otu147	0	5	0	0	0	0	0	0
ITS2_Otu146	0	0	0	0	6	0	0	0
ITS2_Otu49	0	104	0	0	0	0	0	0
ITS2_Otu48	0	0	0	122	0	0	0	0
ITS2_Otu47	0	0	0	0	1	0	0	113
ITS2_Otu46	120	0	0	1	0	0	0	0
ITS2_Otu45	191	1	1	1	1	0	0	0
ITS2_Otu44	0	41	132	0	1	0	0	0
ITS2_Otu43	132	0	0	0	0	0	0	0
ITS2_Otu42	6	32	18	14	91	4	75	6
ITS2_Otu41	11	71	39	66	32	7	50	13
ITS2_Otu40	0	0	0	145	0	0	0	0
ITS2_Otu58	1	3	2	4	3	1	111	1
ITS2_Otu59	0	0	0	77	0	0	0	0
ITS2_Otu50	0	0	0	136	0	0	0	0
ITS2_Otu51	103	0	0	1	0	0	0	0
ITS2_Otu52	0	95	4	0	0	0	0	0
ITS2_Otu53	0	141	68	28	1	1	14	0
ITS2_Otu54	118	0	0	0	0	0	0	0
ITS2_Otu55	0	0	0	94	0	0	0	0
ITS2_Otu56	0	0	0	88	1	1	0	0
ITS2_Otu57	0	0	2	0	0	0	0	182
ITS2_Otu8	7878	15	3	8	4	1	8	4
ITS2_Otu9	0	0	0	0	3	0	3657	0
ITS2_Otu6	19694	154	287	290	25	8	346	11
ITS2_Otu7	311	7242	103	1	4	0	1	0
ITS2_Otu4	1	32	18	21	11	3	26	31205
ITS2_Otu5	943	501	12	11	31925	0	12	64
ITS2_Otu2	429	271	46	157	211	49792	3302	585
ITS2_Otu3	13501	701	31204	601	261	6	8336	10945
ITS2_Otu1	226	28182	16234	35300	9550	14	25318	2070
ITS2_Otu183	0	0	0	0	0	0	2	0
ITS2_Otu29	6	4	6	223	67	1	26	10
ITS2_Otu28	0	64	394	0	0	0	0	0
ITS2_Otu25	0	64	21	0	5	3	595	0
ITS2_Otu24	0	341	0	44	0	0	22	117
ITS2_Otu27	0	0	0	0	0	0	0	325
ITS2_Otu26	489	0	2	0	0	1	1	0
ITS2_Otu21	0	548	0	0	0	0	0	0
ITS2_Otu20	367	52	0	0	178	0	0	0
ITS2_Otu23	428	157	1	0	1	0	0	0
ITS2_Otu22	6	173	85	110	6	11	49	23
ITS2_Otu174	0	0	0	0	1	0	1	0
ITS2_Otu175	1	0	0	0	1	0	0	0
ITS2_Otu176	0	0	1	0	1	0	0	0
ITS2_Otu177	0	0	0	87	0	0	0	0
ITS2_Otu170	0	1	0	0	0	0	5	0
ITS2_Otu171	0	1	1	0	0	1	1	0
ITS2_Otu172	0	0	0	0	0	0	2	0
ITS2_Otu173	0	0	0	0	2	0	0	0
ITS2_Otu178	3	0	0	0	0	0	0	0
ITS2_Otu179	0	0	1	1	0	0	0	0
ITS2_Otu116	0	0	7	0	1	0	0	0
ITS2_Otu117	1	4	2	1	0	0	0	0
ITS2_Otu114	0	11	0	0	0	0	0	0
ITS2_Otu115	0	0	0	0	4	6	0	0
ITS2_Otu112	0	2	2	2	2	1	3	1
ITS2_Otu113	0	0	0	0	12	0	0	0
ITS2_Otu110	0	0	0	0	11	0	0	0
ITS2_Otu111	0	0	10	0	0	0	0	0
ITS2_Otu118	0	0	0	11	0	0	0	0
ITS2_Otu119	0	2	3	1	1	0	3	0
ITS2_Otu38	161	0	0	0	0	0	0	0
ITS2_Otu39	0	0	276	0	0	0	0	0
ITS2_Otu36	162	1	0	0	0	0	0	0
ITS2_Otu37	17	88	59	65	60	15	87	20
ITS2_Otu34	1	1	23	1	0	0	0	194
ITS2_Otu35	24	90	62	101	61	17	101	32
ITS2_Otu32	212	0	0	0	4	0	1	0
ITS2_Otu33	191	0	1	0	0	0	0	0
ITS2_Otu30	0	0	0	349	2	0	0	0
ITS2_Otu31	0	0	1	0	0	0	0	240
ITS2_Otu163	1	0	0	0	2	0	0	0
ITS2_Otu162	0	0	0	0	2	0	0	0
ITS2_Otu161	0	0	0	0	4	0	0	0
ITS2_Otu160	0	0	0	0	0	0	2	0
ITS2_Otu167	0	0	0	0	1	0	1	0
ITS2_Otu166	0	0	0	0	0	0	4	0
ITS2_Otu165	2	2	4	0	2	1	2	0
ITS2_Otu164	0	0	0	0	0	0	2	0
ITS2_Otu169	0	2	0	0	0	0	0	0
ITS2_Otu168	0	0	0	0	4	0	0	0
ITS2_Otu105	0	32	1	0	0	1	0	0
ITS2_Otu104	0	0	14	0	0	0	0	0
ITS2_Otu107	1	0	0	0	1	0	10	1
ITS2_Otu106	0	6	0	1	0	0	8	0
ITS2_Otu101	0	16	0	0	0	0	0	0
ITS2_Otu100	0	0	2	19	0	0	0	0
ITS2_Otu103	0	0	0	14	0	0	0	0
ITS2_Otu102	0	0	0	17	0	0	0	0
ITS2_Otu109	3	4	5	4	4	2	5	2
ITS2_Otu108	4	2	1	1	1	0	6	0
ITS2_Otu83	2	2	11	19	5	0	0	0
ITS2_Otu82	0	44	0	0	2	0	0	0
ITS2_Otu81	0	36	0	0	0	0	4	0
ITS2_Otu80	0	0	0	34	0	0	0	0
ITS2_Otu87	2	0	5	12	5	0	0	2
ITS2_Otu86	0	0	39	0	0	0	0	0
ITS2_Otu85	0	34	0	0	2	0	0	0
ITS2_Otu84	11	26	0	0	0	0	0	0
ITS2_Otu89	2	0	11	5	4	0	0	0
ITS2_Otu88	4	0	2	5	6	2	0	8
ITS2_Otu130	0	0	6	0	0	0	0	0
ITS2_Otu131	0	1	2	0	1	0	7	1
ITS2_Otu132	0	0	6	0	0	0	0	0
ITS2_Otu133	0	0	16	0	0	0	0	0
ITS2_Otu134	2	1	1	1	1	0	1	1
ITS2_Otu135	0	3	0	0	0	0	4	0
ITS2_Otu136	0	0	0	0	0	0	0	8
ITS2_Otu137	0	7	3	0	0	0	0	0
ITS2_Otu138	0	0	0	0	2	0	1	1
ITS2_Otu139	0	5	0	0	0	0	0	0
ITS2_Otu14	628	2	113	101	9	1	7	698
ITS2_Otu15	0	42	35	0	1	0	110	991
ITS2_Otu16	0	0	1	1138	0	0	0	0
ITS2_Otu17	0	1	0	1	1415	0	2	0
ITS2_Otu10	2022	2	27	4	10	0	5	0
ITS2_Otu11	0	1	0	0	1865	0	0	0
ITS2_Otu12	4	79	17	1869	2	0	2	10
ITS2_Otu13	1184	1	1	0	1	2	8	1
ITS2_Otu18	0	58	3	0	0	0	1	1870
ITS2_Otu19	0	622	45	2	0	0	4	0
ITS2_Otu181	0	0	0	0	2	0	0	0
ITS2_Otu180	0	0	0	0	0	2	0	0
ITS2_Otu98	1	0	0	0	1	5	0	8
ITS2_Otu99	4	1	1	3	13	1	0	2
ITS2_Otu94	2	3	4	3	3	0	5	1
ITS2_Otu95	0	0	0	0	0	0	26	0
ITS2_Otu96	7	4	7	2	1	2	2	1
ITS2_Otu97	0	29	0	0	0	0	0	0
ITS2_Otu90	1	4	2	2	5	0	17	4
ITS2_Otu91	0	20	0	0	0	0	0	0
ITS2_Otu92	1	2	3	3	7	2	9	0
ITS2_Otu93	0	0	19	0	0	0	0	0
18s_Otu8	28	60	148	53	16	7	9	2742
18s_Otu9	13	2	7	7	4	0	3	954
18s_Otu6	224	169	116	190	12648	56	77	148
18s_Otu7	153	66	1601	5699	218	20	57	132
18s_Otu4	385	174	204	308	142	96	141	46632
18s_Otu5	15338	548	96	164	85	39	58	195
18s_Otu2	2149	1085	744	1196	980	64764	952	1320
18s_Otu3	42829	2167	464	4539	276	179	201	7274
18s_Otu1	3677	62116	62937	53935	50979	1571	65048	5208
18s_Otu54	2	0	0	0	0	0	0	0
18s_Otu49	1	1	1	4	0	0	0	0
18s_Otu48	1	0	0	0	0	0	0	4
18s_Otu47	6	0	0	0	0	0	0	0
18s_Otu46	508	79	55	83	41	5	47	10
18s_Otu45	4	0	1	0	1	0	0	0
18s_Otu44	7	0	0	0	0	0	0	0
18s_Otu43	10	0	0	1	0	0	0	0
18s_Otu42	0	6	1	0	0	0	0	0
18s_Otu41	1	0	11	0	0	1	0	0
18s_Otu40	16	0	0	1	0	0	0	0
18s_Otu29	1	38	2	0	0	1	1	0
18s_Otu28	36	2	0	1	1	0	0	1
18s_Otu25	52	0	0	0	1	0	0	0
18s_Otu24	1	48	2	0	0	0	2	0
18s_Otu27	0	0	1	0	0	0	0	69
18s_Otu26	11	49	0	0	0	0	0	1
18s_Otu21	0	0	51	0	2	0	0	1
18s_Otu20	78	3	0	3	2	1	1	0
18s_Otu23	2	0	3	5	0	121	1	0
18s_Otu22	0	1	0	61	1	1	0	0
18s_Otu55	2	0	0	0	0	0	0	0
18s_Otu14	5	2	1	2	0	0	0	278
18s_Otu15	5	0	0	193	4	0	1	2
18s_Otu16	15	4	10	12	790	0	238	17
18s_Otu17	420	6	4	7	2	1	2	8
18s_Otu10	683	14	17	28	10	3	2	8
18s_Otu11	70	37	4	294	4	2	3	11
18s_Otu12	15	7	5	8	6	6	6	1495
18s_Otu13	5	72	153	79	4	1	5	11
18s_Otu50	6	0	0	0	0	0	0	0
18s_Otu51	0	0	1	4	0	0	1	0
18s_Otu52	0	0	0	0	0	0	0	8
18s_Otu53	0	0	0	0	0	0	0	2
18s_Otu18	2	1	201	5	2	8	0	4
18s_Otu19	1	85	2	2	0	1	2	2
18s_Otu56	0	0	0	0	0	0	2	0
18s_Otu38	14	3	1	1	0	0	0	0
18s_Otu39	0	0	0	0	0	0	0	11
18s_Otu36	0	0	0	12	0	0	0	0
18s_Otu37	0	0	0	0	0	0	0	15
18s_Otu34	1	17	0	0	1	0	0	0
18s_Otu35	16	0	0	0	0	0	1	0
18s_Otu32	0	0	0	0	0	0	0	24
18s_Otu33	1	19	0	1	0	0	0	0
18s_Otu30	0	0	31	1	1	0	0	0
18s_Otu31	22	0	1	0	0	0	0	0

[truncated: 4 more sheets: taxtable-combined-ITS1-ITS2-18S, taxtable-combined-ITS1-ITS2, taxtable-combined-ITS1-18S, taxtable-combined-ITS2-18S]
